# Supplementary material for: Uncovering the mechanism of the effects of Paeoniae Radix Alba on iron-deficiency anaemia through a network pharmacology-based strategy
Source: BMC Complement Med Ther. 2020 Apr 28;20:130. doi: 10.1186/s12906-020-02925-4 (PMC7189569; doi:10.1186/s12906-020-02925-4)
Supplement: Supplementary file 2 — Additional file 2: File 2a: Table 1 Known therapeutic targets for IDA; File 2b: Table 2 Targets for PRA. [file 12906_2020_2925_MOESM2_ESM.zip]

Archive with 2 entries (2 files):
- Additional file 2a Table 1 Known therapeutic targets for IDAR5.xls
- Additional file 2b Table 2 Targets for PRAR5.xls
