# Supplementary material for: Uncovering the mechanism of the effects of Paeoniae Radix Alba on iron-deficiency anaemia through a network pharmacology-based strategy
Source: BMC Complement Med Ther. 2020 Apr 28;20:130. doi: 10.1186/s12906-020-02925-4 (PMC7189569; doi:10.1186/s12906-020-02925-4)
Supplement: Supplementary file 2 — Additional file 2: File 2a: Table 1 Known therapeutic targets for IDA; File 2b: Table 2 Targets for PRA. [file 12906_2020_2925_MOESM2_ESM.zip › Additional file 2a Table 1 Known therapeutic targets for IDAR5.xls]

## Sheet: Disgene
disease_name	geneid	symbol	uniprot	protein_class	gene_name	dsi	dpi	pli	score	el	ei	npmids	nsnps	year_initial	year_final
Iron-Refractory Iron Deficiency Anemia	164656	TMPRSS6	Q8IU80		transmembrane serine protease 6	0.633	0.483	1.2388e-09	0.8	no reported evidence	1	30	22	2008	2018
Iron-Refractory Iron Deficiency Anemia	3040	HBA2	P69905		hemoglobin subunit alpha 2	0.524	0.724	0.0030968	0.12	no reported evidence	1	2	0	1987	1993
Iron-Refractory Iron Deficiency Anemia	3039	HBA1	P69905		hemoglobin subunit alpha 1	0.508	0.759	0.0063423	0.11	no reported evidence	1	1	0	1987	1987
Iron-Refractory Iron Deficiency Anemia	10265	IRX5	P78411	nucleic acid binding; transcription factor	iroquois homeobox 5	0.642	0.586	0.9759	0.1	no reported evidence		0	0
Iron-Refractory Iron Deficiency Anemia	79644	SRD5A3	Q9H8P0		steroid 5 alpha-reductase 3	0.652	0.414	0.00015648	0.1	no reported evidence		0	0
Iron-Refractory Iron Deficiency Anemia	80324	PUS1	Q9Y606	lyase	pseudouridylate synthase 1	0.676	0.483	0.0015327	0.1	no reported evidence		0	0
Iron-Refractory Iron Deficiency Anemia	7456	WIPF1	O43516		WAS/WASL interacting protein family member 1	0.659	0.448	0.89931	0.1	no reported evidence		0	0
Iron-Refractory Iron Deficiency Anemia	7454	WAS	P42768	cytoskeletal protein	Wiskott-Aldrich syndrome	0.586	0.69	0.99881	0.1	no reported evidence		0	0
Iron-Refractory Iron Deficiency Anemia	2022	ENG	P17813		endoglin	0.477	0.655	0.99877	0.1	no reported evidence		0	0
Iron-Refractory Iron Deficiency Anemia	3045	HBD	P02042		hemoglobin subunit delta	0.707	0.172		0.1	no reported evidence		0	0
Iron-Refractory Iron Deficiency Anemia	3043	HBB	P68871		hemoglobin subunit beta	0.513	0.793	1.4236e-08	0.1	no reported evidence		0	0
Iron-Refractory Iron Deficiency Anemia	546	ATRX	P46100		ATRX, chromatin remodeler	0.489	0.69	1	0.1	no reported evidence		0	0
Iron-Refractory Iron Deficiency Anemia	2658	GDF2	Q9UK05	signaling molecule	growth differentiation factor 2	0.656	0.448	0.0024734	0.1	no reported evidence		0	0
Iron-Refractory Iron Deficiency Anemia	94	ACVRL1	P37023	kinase; receptor; transferase	activin A receptor like type 1	0.57	0.621	0.00082348	0.1	no reported evidence		0	0
Iron-Refractory Iron Deficiency Anemia	4089	SMAD4	Q13485	transcription factor	SMAD family member 4	0.43	0.759	0.99865	0.1	no reported evidence		0	0
Iron-Refractory Iron Deficiency Anemia	3047	HBG1	P69891		hemoglobin subunit gamma 1	0.639	0.448	0.53436	0.1	no reported evidence		0	0
Iron-Refractory Iron Deficiency Anemia	5696	PSMB8	P28062	hydrolase; protease	proteasome subunit beta 8	0.586	0.759	0.025478	0.1	no reported evidence		0	0
Iron-Refractory Iron Deficiency Anemia	6609	SMPD1	P17405	hydrolase	sphingomyelin phosphodiesterase 1	0.555	0.759	1.5832e-10	0.1	no reported evidence		0	0
Iron-Refractory Iron Deficiency Anemia	57817	HAMP	P81172		hepcidin antimicrobial peptide	0.499	0.759	0.0082683	0.09	no reported evidence	1	9	0	2009	2015
Iron-Refractory Iron Deficiency Anemia	4891	SLC11A2	P49281	transporter	solute carrier family 11 member 2	0.619	0.517	0.0056406	0.06	no reported evidence	1	6	3	1998	2012
Iron-Refractory Iron Deficiency Anemia	25978	CHMP2B	Q9UQN3		charged multivesicular body protein 2B	0.58	0.586	5.2688e-06	0.04	no reported evidence	0.75	4	0	2005	2006
Iron-Refractory Iron Deficiency Anemia	1761	DMRT1	Q9Y5R6		doublesex and mab-3 related transcription factor 1	0.592	0.414	0.76728	0.04	no reported evidence	0.75	4	0	2005	2006
Iron-Refractory Iron Deficiency Anemia	847	CAT	P04040	oxidoreductase	catalase	0.397	0.828	1.8782e-10	0.02	no reported evidence	1	2	1	2012	2015
Iron-Refractory Iron Deficiency Anemia	7037	TFRC	P02786	hydrolase; protease	transferrin receptor	0.471	0.759	0.00029785	0.02	no reported evidence	1	2	0	2008	2015
Iron-Refractory Iron Deficiency Anemia	3658	IREB2	P48200	lyase	iron responsive element binding protein 2	0.685	0.345	0.99989	0.02	no reported evidence	1	2	0	2008	2016
Iron-Refractory Iron Deficiency Anemia	212	ALAS2	P22557	transferase	5'-aminolevulinate synthase 2	0.616	0.414	0.99619	0.01	no reported evidence	1	1	0	1997	1997
Iron-Refractory Iron Deficiency Anemia	2056	EPO	P01588		erythropoietin	0.425	0.759	0.012147	0.01	no reported evidence	0	1	0	2013	2013
Iron-Refractory Iron Deficiency Anemia	54977	SLC25A38	Q96DW6		solute carrier family 25 member 38	0.727	0.241	1.0905e-05	0.01	no reported evidence	1	1	0	2016	2016
Iron-Refractory Iron Deficiency Anemia	56898	BDH2	Q9BUT1		3-hydroxybutyrate dehydrogenase 2	0.752	0.207	1.0567e-07	0.01	no reported evidence	1	1	0	2014	2014
Iron-Refractory Iron Deficiency Anemia	3425	IDUA	P35475	hydrolase	iduronidase, alpha-L-	0.558	0.724	7.09e-10	0.01	no reported evidence	1	1	0	2012	2012
Iron-Refractory Iron Deficiency Anemia	55240	STEAP3	Q658P3		STEAP3 metalloreductase	0.696	0.31	7.5064e-09	0.01	no reported evidence	1	1	0	2012	2012
Iron-Refractory Iron Deficiency Anemia	7036	TFR2	Q9UP52	hydrolase; protease	transferrin receptor 2	0.594	0.517	1.772e-08	0.01	no reported evidence	1	1	0	2015	2015
disease_name	geneid	symbol	uniprot	protein_class	gene_name	dsi	dpi	pli	score	el	ei	npmids	nsnps	year_initial	year_final
Iron deficiency anemia	164656	TMPRSS6	Q8IU80		transmembrane serine protease 6	0.633	0.483	1.2388e-09	0.4	no reported evidence	1	13	2	2008	2017
Iron deficiency anemia	7037	TFRC	P02786	hydrolase; protease	transferrin receptor	0.471	0.759	0.00029785	0.34	no reported evidence	1	7	0	1990	2016
Iron deficiency anemia	4891	SLC11A2	P49281	transporter	solute carrier family 11 member 2	0.619	0.517	0.0056406	0.33	no reported evidence	1	4	0	2002	2012
Iron deficiency anemia	6647	SOD1	P00441	oxidoreductase	superoxide dismutase 1	0.406	0.931	0.12829	0.3	no reported evidence		1	0	2007	2007
Iron deficiency anemia	5825	ABCD3	P28288	transporter	ATP binding cassette subfamily D member 3	0.752	0.31	0.027475	0.1	no reported evidence		0	0
Iron deficiency anemia	546	ATRX	P46100		ATRX, chromatin remodeler	0.489	0.69	1	0.1	no reported evidence		0	0
Iron deficiency anemia	57817	HAMP	P81172		hepcidin antimicrobial peptide	0.499	0.759	0.0082683	0.1	no reported evidence	1	10	0	2004	2016
Iron deficiency anemia	355	FAS	P25445		Fas cell surface death receptor	0.393	0.862	0.83991	0.1	no reported evidence		0	0
Iron deficiency anemia	356	FASLG	P48023	signaling molecule	Fas ligand	0.462	0.862	0.18367	0.1	no reported evidence		0	0
Iron deficiency anemia	843	CASP10	Q92851	enzyme modulator; hydrolase; protease	caspase 10	0.561	0.517	5.1565e-12	0.1	no reported evidence		0	0
Iron deficiency anemia	1604	CD55	P08174		CD55 molecule (Cromer blood group)	0.57	0.759	4.858e-12	0.1	no reported evidence		0	0
Iron deficiency anemia	1616	DAXX	Q9UER7		death domain associated protein	0.602	0.552	0.093333	0.1	no reported evidence		0	0
Iron deficiency anemia	6794	STK11	Q15831		serine/threonine kinase 11	0.467	0.655	0.99292	0.1	no reported evidence		0	0
Iron deficiency anemia	3043	HBB	P68871		hemoglobin subunit beta	0.513	0.793	1.4236e-08	0.1	no reported evidence		0	0
Iron deficiency anemia	3077	HFE	Q30201		homeostatic iron regulator	0.44	0.69	3.0065e-08	0.03	no reported evidence	1	3	1	2000	2008
Iron deficiency anemia	7036	TFR2	Q9UP52	hydrolase; protease	transferrin receptor 2	0.594	0.517	1.772e-08	0.01	no reported evidence	1	1	1	2012	2012
Iron deficiency anemia	90480	GADD45GIP1	Q8TAE8		GADD45G interacting protein 1	0.762	0.276	6.1576e-05	0.01	no reported evidence	1	1	0	2014	2014
Iron deficiency anemia	7124	TNF	P01375	signaling molecule	tumor necrosis factor	0.263	0.966	0.8046	0.01	no reported evidence	1	1	0	2008	2008
Iron deficiency anemia	7132	TNFRSF1A	P19438		TNF receptor superfamily member 1A	0.443	0.862	0.99585	0.01	no reported evidence	1	1	0	2005	2005
Iron deficiency anemia	7133	TNFRSF1B	P20333		TNF receptor superfamily member 1B	0.467	0.828	0.82467	0.01	no reported evidence	1	1	0	2005	2005
Iron deficiency anemia	25978	CHMP2B	Q9UQN3		charged multivesicular body protein 2B	0.58	0.586	5.2688e-06	0.01	no reported evidence	1	1	0	2003	2003
Iron deficiency anemia	55799	CACNA2D3	Q8IZS8		calcium voltage-gated channel auxiliary subunit alpha2delta 3	0.752	0.345	0.93941	0.01	no reported evidence	1	1	0	2016	2016
Iron deficiency anemia	48	ACO1	P21399	lyase	aconitase 1	0.663	0.483	5.7515e-17	0.01	no reported evidence	1	1	0	2006	2006
Iron deficiency anemia	650	BMP2	P12643	signaling molecule	bone morphogenetic protein 2	0.491	0.759	0.98843	0.01	no reported evidence	1	1	0	2012	2012
Iron deficiency anemia	1761	DMRT1	Q9Y5R6		doublesex and mab-3 related transcription factor 1	0.592	0.414	0.76728	0.01	no reported evidence	1	1	0	2003	2003
Iron deficiency anemia	2056	EPO	P01588		erythropoietin	0.425	0.759	0.012147	0.01	no reported evidence	0	1	0	2006	2006
Iron deficiency anemia	2155	F7	P08709	hydrolase; protease	coagulation factor VII	0.547	0.69	1.5257e-05	0.01	no reported evidence	0	1	0	2006	2006
Iron deficiency anemia	3039	HBA1	P69905		hemoglobin subunit alpha 1	0.508	0.759	0.0063423	0.01	no reported evidence	1	1	0	2013	2013
Iron deficiency anemia	3040	HBA2	P69905		hemoglobin subunit alpha 2	0.524	0.724	0.0030968	0.01	no reported evidence	1	1	0	2013	2013
Iron deficiency anemia	3553	IL1B	P01584		interleukin 1 beta	0.312	0.931	0.12568	0.01	no reported evidence	1	1	0	2014	2014
Iron deficiency anemia	3658	IREB2	P48200	lyase	iron responsive element binding protein 2	0.685	0.345	0.99989	0.01	no reported evidence	1	1	0	2006	2006
disease_name	geneid	symbol	uniprot	protein_class	gene_name	dsi	dpi	pli	score	el	ei	npmids	nsnps	year_initial	year_final
Other specified iron deficiency anemias	351	APP	P05067	enzyme modulator	amyloid beta precursor protein	0.43	0.862	0.062254	0.2	no reported evidence		1	0	2009	2009
Other specified iron deficiency anemias	57817	HAMP	P81172		hepcidin antimicrobial peptide	0.499	0.759	0.0082683	0.2	no reported evidence		1	0	2012	2012
Other specified iron deficiency anemias	10524	KAT5	Q92993	nucleic acid binding; transcription factor; transferase	lysine acetyltransferase 5	0.573	0.621	0.31958	0.2	no reported evidence		1	0	2009	2009
Other specified iron deficiency anemias	6521	SLC4A1	P02730	transporter	solute carrier family 4 member 1 (Diego blood group)	0.575	0.552	0.79885	0.2	no reported evidence		1	0	1992	1992
Other specified iron deficiency anemias	4891	SLC11A2	P49281	transporter	solute carrier family 11 member 2	0.619	0.517	0.0056406	0.2	no reported evidence		1	0	2007	2007
Other specified iron deficiency anemias	3658	IREB2	P48200	lyase	iron responsive element binding protein 2	0.685	0.345	0.99989	0.2	no reported evidence		2	0	1999	2008
Other specified iron deficiency anemias	3569	IL6	P05231		interleukin 6	0.287	0.966	0.33873	0.2	no reported evidence		1	0	2009	2009
Other specified iron deficiency anemias	2876	GPX1	P07203	oxidoreductase	glutathione peroxidase 1	0.498	0.759	4.478e-05	0.2	no reported evidence		1	0	1995	1995
Other specified iron deficiency anemias	2335	FN1	P02751	signaling molecule	fibronectin 1	0.399	0.828	0.0012155	0.2	no reported evidence		1	0	2009	2009
Other specified iron deficiency anemias	538	ATP7A	Q04656	hydrolase; transporter	ATPase copper transporting alpha	0.518	0.655	0.99986	0.2	no reported evidence		1	0	2005	2005
Other specified iron deficiency anemias	1471	CST3	P01034		cystatin C	0.5	0.724	0.0038631	0.2	no reported evidence		1	0	2009	2009
Other specified iron deficiency anemias	1401	CRP	P02741		C-reactive protein	0.399	0.862	0.0037357	0.2	no reported evidence		1	0	2009	2009
Other specified iron deficiency anemias	712	C1QA	P02745		complement C1q A chain	0.667	0.483	0.0038949	0.2	no reported evidence		1	0	2009	2009
disease_name	geneid	symbol	uniprot	protein_class	gene_name	dsi	dpi	pli	score	el	ei	npmids	nsnps	year_initial	year_final
Iron deficiency anemia in children	25978	CHMP2B	Q9UQN3		charged multivesicular body protein 2B	0.58	0.586	5.2688e-06	0.01	no reported evidence	1	1	0	2017	2017
Iron deficiency anemia in children	4891	SLC11A2	P49281	transporter	solute carrier family 11 member 2	0.619	0.517	0.0056406	0.01	no reported evidence	1	1	0	2017	2017
Iron deficiency anemia in children	1761	DMRT1	Q9Y5R6		doublesex and mab-3 related transcription factor 1	0.592	0.414	0.76728	0.01	no reported evidence	1	1	0	2017	2017
		TMPRSS6
		HBA2
		HBA1
		IRX5
		SRD5A3
		PUS1
		WIPF1
		WAS
		ENG
		HBD
		HBB
		ATRX
		GDF2
		ACVRL1
		SMAD4
		HBG1
		PSMB8
		SMPD1
		HAMP
		SLC11A2
		CHMP2B
		DMRT1
		CAT
		TFRC
		IREB2
		ALAS2
		EPO
		SLC25A38
		BDH2
		IDUA
		STEAP3
		TFR2
		SOD1
		ABCD3
		FAS
		FASLG
		CASP10
		CD55
		DAXX
		STK11
		HFE
		GADD45GIP1
		TNF
		TNFRSF1A
		TNFRSF1B
		CACNA2D3
		ACO1
		BMP2
		F7
		IL1B
		APP
		KAT5
		SLC4A1
		IL6
		GPX1
		FN1
		ATP7A
		CST3
		CRP
		C1QA

## Sheet: Drugbank
Transferrin receptor protein 1
EPO
Alpha-hemoglobin-stabilizing protein
Hemoglobin subunit alpha
Frataxin, mitochondrial
Ferritin heavy chain
Flap endonuclease 1
Endonuclease 8-like 1
Endonuclease 8-like 2
Serotransferrin
Divalent metal ion transporter 1
Iron binding protein FbpA
NADH dehydrogenase [ubiquinone] iron-sulfur protein 8, mitochondrial
Succinate dehydrogenase [ubiquinone] flavoprotein subunit, mitochondrial
Xanthine dehydrogenase/oxidase
Aconitate hydratase, mitochondrial
Cytochrome P450 4A11
Sulfite oxidase, mitochondrial
Nitric oxide synthase, inducible
Prostaglandin G/H synthase 1
Prostaglandin G/H synthase 2
Tryptophan 5-hydroxylase 1
Prolyl 4-hydroxylase subunit alpha-1
Ribonucleoside-diphosphate reductase large subunit
Pterin-4-alpha-carbinolamine dehydratase
Trimethyllysine dioxygenase, mitochondrial
Free radicals
Iron(3+)-hydroxamate-binding protein FhuD
Integrin beta-3

## Sheet: Ncbi
tax_id	Org_name	GeneID	CurrentID	Status	Symbol	Aliases	description	other_designations	map_location	chromosome	genomic_nucleotide_accession.version	start_position_on_the_genomic_accession	end_position_on_the_genomic_accession	orientation	exon_count	OMIM
9606	Homo sapiens	7124	0	live	TNF	DIF-alpha, TNFA, TNFSF2, TNLG1F, TNF	tumor necrosis factor	tumor necrosis factor|APC1 protein|TNF, macrophage-derived|TNF, monocyte-derived|TNF-a|cachectin|tumor necrosis factor ligand 1F|tumor necrosis factor ligand superfamily member 2|tumor necrosis factor-alpha	6p21.33	6	NC_000006.12	31575567	31578336	plus	4	191160
9606	Homo sapiens	3569	0	live	IL6	BSF-2, BSF2, CDF, HGF, HSF, IFN-beta-2, IFNB2, IL-6	interleukin 6	interleukin-6|B-cell differentiation factor|B-cell stimulatory factor 2|CTL differentiation factor|hybridoma growth factor|interferon beta-2|interleukin BSF-2	7p15.3	7	NC_000007.14	22725889	22732002	plus	6	147620
9606	Homo sapiens	3077	0	live	HFE	HFE1, HH, HLA-H, MVCD7, TFQTL2	homeostatic iron regulator	hereditary hemochromatosis protein|MHC class I-like protein HFE|hereditary hemochromatosis protein HLA-H|high Fe	6p22.2	6	NC_000006.12	26087281	26096216	plus	6	613609
9606	Homo sapiens	5444	0	live	PON1	ESA, MVCD5, PON	paraoxonase 1	serum paraoxonase/arylesterase 1|A-esterase 1|K-45|PON 1|aromatic esterase 1|arylesterase 1|arylesterase B-type|esterase A|paraoxonase B-type|serum aryldiakylphosphatase|serum aryldialkylphosphatase 1	7q21.3	7	NC_000007.14	95297676	95324706	minus	9	168820
9606	Homo sapiens	3119	0	live	HLA-DQB1	CELIAC1, HLA-DQB, IDDM1	major histocompatibility complex, class II, DQ beta 1	HLA class II histocompatibility antigen, DQ beta 1 chain|MHC class II DQ beta chain|MHC class II HLA-DQ beta glycoprotein|MHC class II antigen DQB1|MHC class II antigen HLA-DQ-beta-1	6p21.32	6	NC_000006.12	32659464	32666689	minus	6	604305
9606	Homo sapiens	164656	0	live	TMPRSS6	IRIDA	transmembrane serine protease 6	transmembrane protease serine 6|matriptase-2|membrane-bound mosaic serine proteinase matriptase-2|transmembrane protease, serine 6|type II transmembrane serine protease 6	22q12.3	22	NC_000022.11	37065436	37110625	minus	23	609862
9606	Homo sapiens	3934	0	live	LCN2	24p3, MSFI, NGAL, p25	lipocalin 2	neutrophil gelatinase-associated lipocalin|25 kDa alpha-2-microglobulin-related subunit of MMP-9|migration-stimulating factor inhibitor|oncogene 24p3|siderocalin LCN2	9q34.11	9	NC_000009.12	128149430	128153455	plus	7	600181
9606	Homo sapiens	57817	0	live	HAMP	HEPC, HFE2B, LEAP1, PLTR	hepcidin antimicrobial peptide	hepcidin|hepcidin preproprotein|liver-expressed antimicrobial peptide 1|putative liver tumor regressor	19q13.12	19	NC_000019.10	35282346	35285143	plus	3	606464
9606	Homo sapiens	1071	0	live	CETP	BPIFF, HDLCQ10	cholesteryl ester transfer protein	cholesteryl ester transfer protein|BPI fold containing family F|cholesteryl ester transfer protein plasma|lipid transfer protein I	16q13	16	NC_000016.10	56961923	56983844	plus	17	118470
9606	Homo sapiens	3117	0	live	HLA-DQA1	CELIAC1, DQ-A1, DQA1, HLA-DQA	major histocompatibility complex, class II, DQ alpha 1	HLA class II histocompatibility antigen, DQ alpha 1 chain|DC-1 alpha chain|DC-alpha|HLA-DCA|MHC HLA-DQ alpha|MHC class II DQA1|MHC class II HLA-DQ-alpha-1|MHC class II antigen DQA1	6p21.32	6	NC_000006.12	32637406	32654846	plus	6	146880
9606	Homo sapiens	7037	0	live	TFRC	CD71, IMD46, T9, TFR, TFR1, TR, TRFR, p90	transferrin receptor	transferrin receptor protein 1	3q29	3	NC_000003.12	196018694	196082161	minus	24	190010
9606	Homo sapiens	3039	0	live	HBA1	ECYT7, HBA-T3, HBH, METHBA	hemoglobin subunit alpha 1	hemoglobin subunit alpha|alpha globin chain|alpha one globin|alpha-2 globin chain|delta globin|hemoglobin alpha 1 globin chain|hemoglobin, alpha 1	16p13.3	16	NC_000016.10	176651	177522	plus	3	141800
9606	Homo sapiens	6403	0	live	SELP	CD62, CD62P, GMP140, GRMP, LECAM3, PADGEM, PSEL	selectin P	P-selectin|CD62 antigen-like family member P|GMP-140|granule membrane protein 140|granule membrane protein 140kDa|granulocyte membrane protein|leukocyte-endothelial cell adhesion molecule 3|platelet activation dependent granule-external membrane protein|platelet alpha-granule membrane protein|selectin P (granule membrane protein 140kDa, antigen CD62)	1q24.2	1	NC_000001.11	169588849	169630139	minus	18	173610
9606	Homo sapiens	650	0	live	BMP2	BDA2A, SSFSC, BMP2	bone morphogenetic protein 2	bone morphogenetic protein 2|bone morphogenetic protein 2A	20p12.3	20	NC_000020.11	6768098	6780280	plus	3	112261
9606	Homo sapiens	6657	0	live	SOX2	ANOP3, MCOPS3	SRY-box 2	transcription factor SOX-2|SRY (sex determining region Y)-box 2|SRY-related HMG-box gene 2|sex determining region Y-box 2|transcription factor SOX2	3q26.33	3	NC_000003.12	181711924	181714436	plus	1	184429
9606	Homo sapiens	3570	0	live	IL6R	CD126, IL-6R-1, IL-6RA, IL6QA, IL6RQ, gp80, IL6R	interleukin 6 receptor	interleukin-6 receptor subunit alpha|CD126 antigen|IL-6 receptor subunit alpha|IL-6R 1|membrane glycoprotein 80	1q21.3	1	NC_000001.11	154405193	154469450	plus	13	147880
9606	Homo sapiens	2056	0	live	EPO	DBAL, ECYT5, EP, MVCD2	erythropoietin	erythropoietin|epoetin	7q22.1	7	NC_000007.14	100720800	100723700	plus	5	133170
9606	Homo sapiens	7941	0	live	PLA2G7	LDL-PLA2, LP-PLA2, PAFAD, PAFAH	phospholipase A2 group VII	platelet-activating factor acetylhydrolase|1-alkyl-2-acetylglycerophosphocholine esterase|2-acetyl-1-alkylglycerophosphocholine esterase|LDL-PLA(2)|LDL-associated phospholipase A2|PAF 2-acylhydrolase|PAF acetylhydrolase|gVIIA-PLA2|group-VIIA phospholipase A2|lipoprotein-associated phospholipase A2|phospholipase A2, group VII (platelet-activating factor acetylhydrolase, plasma)	6p12.3	6	NC_000006.12	46700558	46735836	minus	13	601690
9606	Homo sapiens	7036	0	live	TFR2	HFE3, TFRC2	transferrin receptor 2	transferrin receptor protein 2	7q22.1	7	NC_000007.14	100620416	100642780	minus	19	604720
tax_id	Org_name	GeneID	CurrentID	Status	Symbol	Aliases	description	other_designations	map_location	chromosome	genomic_nucleotide_accession.version	start_position_on_the_genomic_accession	end_position_on_the_genomic_accession	orientation	exon_count	OMIM
9606	Homo sapiens	164656	0	live	TMPRSS6	IRIDA	transmembrane serine protease 6	transmembrane protease serine 6|matriptase-2|membrane-bound mosaic serine proteinase matriptase-2|transmembrane protease, serine 6|type II transmembrane serine protease 6	22q12.3	22	NC_000022.11	37065436	37110625	minus	23	609862
9606	Homo sapiens	57817	0	live	HAMP	HEPC, HFE2B, LEAP1, PLTR	hepcidin antimicrobial peptide	hepcidin|hepcidin preproprotein|liver-expressed antimicrobial peptide 1|putative liver tumor regressor	19q13.12	19	NC_000019.10	35282346	35285143	plus	3	606464
9606	Homo sapiens	148738	0	live	HJV	HFE2, HFE2A, JH, RGMC	hemojuvelin BMP co-receptor	hemojuvelin|RGM domain family member C|haemojuvelin|hemochromatosis type 2 (juvenile)|hemochromatosis type 2 protein|hemojuvelin BMP coreceptor|repulsive guidance molecule c	1q21.1	1	NC_000001.11	146017468	146021822	minus	4	608374
9606	Homo sapiens	2056	0	live	EPO	DBAL, ECYT5, EP, MVCD2	erythropoietin	erythropoietin|epoetin	7q22.1	7	NC_000007.14	100720800	100723700	plus	5	133170
tax_id	Org_name	GeneID	CurrentID	Status	Symbol	Aliases	description	other_designations	map_location	chromosome	genomic_nucleotide_accession.version	start_position_on_the_genomic_accession	end_position_on_the_genomic_accession	orientation	exon_count	OMIM
9606	Homo sapiens	3117	0	live	HLA-DQA1	CELIAC1, DQ-A1, DQA1, HLA-DQA	major histocompatibility complex, class II, DQ alpha 1	HLA class II histocompatibility antigen, DQ alpha 1 chain|DC-1 alpha chain|DC-alpha|HLA-DCA|MHC HLA-DQ alpha|MHC class II DQA1|MHC class II HLA-DQ-alpha-1|MHC class II antigen DQA1	6p21.32	6	NC_000006.12	32637406	32654846	plus	6	146880
9606	Homo sapiens	7124	0	live	TNF	DIF-alpha, TNFA, TNFSF2, TNLG1F, TNF	tumor necrosis factor	tumor necrosis factor|APC1 protein|TNF, macrophage-derived|TNF, monocyte-derived|TNF-a|cachectin|tumor necrosis factor ligand 1F|tumor necrosis factor ligand superfamily member 2|tumor necrosis factor-alpha	6p21.33	6	NC_000006.12	31575567	31578336	plus	4	191160
9606	Homo sapiens	3569	0	live	IL6	BSF-2, BSF2, CDF, HGF, HSF, IFN-beta-2, IFNB2, IL-6	interleukin 6	interleukin-6|B-cell differentiation factor|B-cell stimulatory factor 2|CTL differentiation factor|hybridoma growth factor|interferon beta-2|interleukin BSF-2	7p15.3	7	NC_000007.14	22725889	22732002	plus	6	147620
9606	Homo sapiens	57817	0	live	HAMP	HEPC, HFE2B, LEAP1, PLTR	hepcidin antimicrobial peptide	hepcidin|hepcidin preproprotein|liver-expressed antimicrobial peptide 1|putative liver tumor regressor	19q13.12	19	NC_000019.10	35282346	35285143	plus	3	606464
9606	Homo sapiens	3077	0	live	HFE	HFE1, HH, HLA-H, MVCD7, TFQTL2	homeostatic iron regulator	hereditary hemochromatosis protein|MHC class I-like protein HFE|hereditary hemochromatosis protein HLA-H|high Fe	6p22.2	6	NC_000006.12	26087281	26096216	plus	6	613609
9606	Homo sapiens	5444	0	live	PON1	ESA, MVCD5, PON	paraoxonase 1	serum paraoxonase/arylesterase 1|A-esterase 1|K-45|PON 1|aromatic esterase 1|arylesterase 1|arylesterase B-type|esterase A|paraoxonase B-type|serum aryldiakylphosphatase|serum aryldialkylphosphatase 1	7q21.3	7	NC_000007.14	95297676	95324706	minus	9	168820
9606	Homo sapiens	3119	0	live	HLA-DQB1	CELIAC1, HLA-DQB, IDDM1	major histocompatibility complex, class II, DQ beta 1	HLA class II histocompatibility antigen, DQ beta 1 chain|MHC class II DQ beta chain|MHC class II HLA-DQ beta glycoprotein|MHC class II antigen DQB1|MHC class II antigen HLA-DQ-beta-1	6p21.32	6	NC_000006.12	32659464	32666689	minus	6	604305
9606	Homo sapiens	3934	0	live	LCN2	24p3, MSFI, NGAL, p25	lipocalin 2	neutrophil gelatinase-associated lipocalin|25 kDa alpha-2-microglobulin-related subunit of MMP-9|migration-stimulating factor inhibitor|oncogene 24p3|siderocalin LCN2	9q34.11	9	NC_000009.12	128149430	128153455	plus	7	600181
9606	Homo sapiens	650	0	live	BMP2	BDA2A, SSFSC, BMP2	bone morphogenetic protein 2	bone morphogenetic protein 2|bone morphogenetic protein 2A	20p12.3	20	NC_000020.11	6768098	6780280	plus	3	112261
9606	Homo sapiens	3039	0	live	HBA1	ECYT7, HBA-T3, HBH, METHBA	hemoglobin subunit alpha 1	hemoglobin subunit alpha|alpha globin chain|alpha one globin|alpha-2 globin chain|delta globin|hemoglobin alpha 1 globin chain|hemoglobin, alpha 1	16p13.3	16	NC_000016.10	176651	177522	plus	3	141800
9606	Homo sapiens	1071	0	live	CETP	BPIFF, HDLCQ10	cholesteryl ester transfer protein	cholesteryl ester transfer protein|BPI fold containing family F|cholesteryl ester transfer protein plasma|lipid transfer protein I	16q13	16	NC_000016.10	56961923	56983844	plus	17	118470
9606	Homo sapiens	7018	0	live	TF	HEL-S-71p, PRO1557, PRO2086QTL1, TF	transferrin	serotransferrin|beta-1 metal-binding globulin|epididymis secretory sperm binding protein Li 71p|siderophilin	3q22.1	3	NC_000003.12	133661986	133779006	plus	24	190000
9606	Homo sapiens	164656	0	live	TMPRSS6	IRIDA	transmembrane serine protease 6	transmembrane protease serine 6|matriptase-2|membrane-bound mosaic serine proteinase matriptase-2|transmembrane protease, serine 6|type II transmembrane serine protease 6	22q12.3	22	NC_000022.11	37065436	37110625	minus	23	609862
9606	Homo sapiens	6657	0	live	SOX2	ANOP3, MCOPS3	SRY-box 2	transcription factor SOX-2|SRY (sex determining region Y)-box 2|SRY-related HMG-box gene 2|sex determining region Y-box 2|transcription factor SOX2	3q26.33	3	NC_000003.12	181711924	181714436	plus	1	184429
9606	Homo sapiens	2056	0	live	EPO	DBAL, ECYT5, EP, MVCD2	erythropoietin	erythropoietin|epoetin	7q22.1	7	NC_000007.14	100720800	100723700	plus	5	133170
9606	Homo sapiens	3570	0	live	IL6R	CD126, IL-6R-1, IL-6RA, IL6QA, IL6RQ, gp80, IL6R	interleukin 6 receptor	interleukin-6 receptor subunit alpha|CD126 antigen|IL-6 receptor subunit alpha|IL-6R 1|membrane glycoprotein 80	1q21.3	1	NC_000001.11	154405193	154469450	plus	13	147880
9606	Homo sapiens	7037	0	live	TFRC	CD71, IMD46, T9, TFR, TFR1, TR, TRFR, p90	transferrin receptor	transferrin receptor protein 1	3q29	3	NC_000003.12	196018694	196082161	minus	24	190010
9606	Homo sapiens	6403	0	live	SELP	CD62, CD62P, GMP140, GRMP, LECAM3, PADGEM, PSEL	selectin P	P-selectin|CD62 antigen-like family member P|GMP-140|granule membrane protein 140|granule membrane protein 140kDa|granulocyte membrane protein|leukocyte-endothelial cell adhesion molecule 3|platelet activation dependent granule-external membrane protein|platelet alpha-granule membrane protein|selectin P (granule membrane protein 140kDa, antigen CD62)	1q24.2	1	NC_000001.11	169588849	169630139	minus	18	173610
9606	Homo sapiens	7941	0	live	PLA2G7	LDL-PLA2, LP-PLA2, PAFAD, PAFAH	phospholipase A2 group VII	platelet-activating factor acetylhydrolase|1-alkyl-2-acetylglycerophosphocholine esterase|2-acetyl-1-alkylglycerophosphocholine esterase|LDL-PLA(2)|LDL-associated phospholipase A2|PAF 2-acylhydrolase|PAF acetylhydrolase|gVIIA-PLA2|group-VIIA phospholipase A2|lipoprotein-associated phospholipase A2|phospholipase A2, group VII (platelet-activating factor acetylhydrolase, plasma)	6p12.3	6	NC_000006.12	46700558	46735836	minus	13	601690
9606	Homo sapiens	2512	0	live	FTL	LFTD, NBIA3	ferritin light chain	ferritin light chain|epididymis secretory sperm binding protein|ferritin L subunit|ferritin L-chain|ferritin light polypeptide-like 3|ferritin, light polypeptide	19q13.33	19	NC_000019.10	48963941	48966879	plus	5	134790
9606	Homo sapiens	30061	0	live	SLC40A1	FPN1, HFE4, IREG1, MST079, MSTP079, MTP1, SLC11A3	solute carrier family 40 member 1	solute carrier family 40 member 1|iron regulated gene 1|solute carrier family 11 (proton-coupled divalent metal ion transporters), member 3|solute carrier family 40 (iron-regulated transporter), member 1	2q32.2	2	NC_000002.12	189560590	189580811	minus	9	604653
9606	Homo sapiens	7036	0	live	TFR2	HFE3, TFRC2	transferrin receptor 2	transferrin receptor protein 2	7q22.1	7	NC_000007.14	100620416	100642780	minus	19	604720
9606	Homo sapiens	148738	0	live	HJV	HFE2, HFE2A, JH, RGMC	hemojuvelin BMP co-receptor	hemojuvelin|RGM domain family member C|haemojuvelin|hemochromatosis type 2 (juvenile)|hemochromatosis type 2 protein|hemojuvelin BMP coreceptor|repulsive guidance molecule c	1q21.1	1	NC_000001.11	146017468	146021822	minus	4	608374
9606	Homo sapiens	48	0	live	ACO1	ACONS, HEL60, IREB1, IREBP, IREBP1, IRP1	aconitase 1	cytoplasmic aconitate hydratase|aconitase 1, soluble|aconitate hydratase, cytoplasmic|citrate hydro-lyase|cytoplasmic aconitase|cytosplasmic aconitase|epididymis luminal protein 60|epididymis secretory sperm binding protein|ferritin repressor protein|iron regulatory protein 1|iron-responsive element-binding protein 1|soluble aconitase	9p21.1	9	NC_000009.12	32384603	32450836	plus	23	100880
9606	Homo sapiens	4795	0	live	NFKBIL1	IKBL, NFKBIL	NFKB inhibitor like 1	NF-kappa-B inhibitor-like protein 1|I-kappa-B-like protein|ikappaBL|inhibitor of kappa B-like protein|nuclear factor of kappa light polypeptide gene enhancer in B-cells inhibitor-like 1	6p21.33	6	NC_000006.12	31546851	31558829	plus	5	601022
tax_id	Org_name	GeneID	CurrentID	Status	Symbol	Aliases	description	other_designations	map_location	chromosome	genomic_nucleotide_accession.version	start_position_on_the_genomic_accession	end_position_on_the_genomic_accession	orientation	exon_count	OMIM
9606	Homo sapiens	7124	0	live	TNF	DIF-alpha, TNFA, TNFSF2, TNLG1F, TNF	tumor necrosis factor	tumor necrosis factor|APC1 protein|TNF, macrophage-derived|TNF, monocyte-derived|TNF-a|cachectin|tumor necrosis factor ligand 1F|tumor necrosis factor ligand superfamily member 2|tumor necrosis factor-alpha	6p21.33	6	NC_000006.12	31575567	31578336	plus	4	191160
9606	Homo sapiens	3569	0	live	IL6	BSF-2, BSF2, CDF, HGF, HSF, IFN-beta-2, IFNB2, IL-6	interleukin 6	interleukin-6|B-cell differentiation factor|B-cell stimulatory factor 2|CTL differentiation factor|hybridoma growth factor|interferon beta-2|interleukin BSF-2	7p15.3	7	NC_000007.14	22725889	22732002	plus	6	147620
9606	Homo sapiens	3077	0	live	HFE	HFE1, HH, HLA-H, MVCD7, TFQTL2	homeostatic iron regulator	hereditary hemochromatosis protein|MHC class I-like protein HFE|hereditary hemochromatosis protein HLA-H|high Fe	6p22.2	6	NC_000006.12	26087281	26096216	plus	6	613609
9606	Homo sapiens	5444	0	live	PON1	ESA, MVCD5, PON	paraoxonase 1	serum paraoxonase/arylesterase 1|A-esterase 1|K-45|PON 1|aromatic esterase 1|arylesterase 1|arylesterase B-type|esterase A|paraoxonase B-type|serum aryldiakylphosphatase|serum aryldialkylphosphatase 1	7q21.3	7	NC_000007.14	95297676	95324706	minus	9	168820
9606	Homo sapiens	3119	0	live	HLA-DQB1	CELIAC1, HLA-DQB, IDDM1	major histocompatibility complex, class II, DQ beta 1	HLA class II histocompatibility antigen, DQ beta 1 chain|MHC class II DQ beta chain|MHC class II HLA-DQ beta glycoprotein|MHC class II antigen DQB1|MHC class II antigen HLA-DQ-beta-1	6p21.32	6	NC_000006.12	32659464	32666689	minus	6	604305
9606	Homo sapiens	57817	0	live	HAMP	HEPC, HFE2B, LEAP1, PLTR	hepcidin antimicrobial peptide	hepcidin|hepcidin preproprotein|liver-expressed antimicrobial peptide 1|putative liver tumor regressor	19q13.12	19	NC_000019.10	35282346	35285143	plus	3	606464
9606	Homo sapiens	3934	0	live	LCN2	24p3, MSFI, NGAL, p25	lipocalin 2	neutrophil gelatinase-associated lipocalin|25 kDa alpha-2-microglobulin-related subunit of MMP-9|migration-stimulating factor inhibitor|oncogene 24p3|siderocalin LCN2	9q34.11	9	NC_000009.12	128149430	128153455	plus	7	600181
9606	Homo sapiens	3039	0	live	HBA1	ECYT7, HBA-T3, HBH, METHBA	hemoglobin subunit alpha 1	hemoglobin subunit alpha|alpha globin chain|alpha one globin|alpha-2 globin chain|delta globin|hemoglobin alpha 1 globin chain|hemoglobin, alpha 1	16p13.3	16	NC_000016.10	176651	177522	plus	3	141800
9606	Homo sapiens	1071	0	live	CETP	BPIFF, HDLCQ10	cholesteryl ester transfer protein	cholesteryl ester transfer protein|BPI fold containing family F|cholesteryl ester transfer protein plasma|lipid transfer protein I	16q13	16	NC_000016.10	56961923	56983844	plus	17	118470
9606	Homo sapiens	650	0	live	BMP2	BDA2A, SSFSC, BMP2	bone morphogenetic protein 2	bone morphogenetic protein 2|bone morphogenetic protein 2A	20p12.3	20	NC_000020.11	6768098	6780280	plus	3	112261
9606	Homo sapiens	3117	0	live	HLA-DQA1	CELIAC1, DQ-A1, DQA1, HLA-DQA	major histocompatibility complex, class II, DQ alpha 1	HLA class II histocompatibility antigen, DQ alpha 1 chain|DC-1 alpha chain|DC-alpha|HLA-DCA|MHC HLA-DQ alpha|MHC class II DQA1|MHC class II HLA-DQ-alpha-1|MHC class II antigen DQA1	6p21.32	6	NC_000006.12	32637406	32654846	plus	6	146880
9606	Homo sapiens	7018	0	live	TF	HEL-S-71p, PRO1557, PRO2086QTL1, TF	transferrin	serotransferrin|beta-1 metal-binding globulin|epididymis secretory sperm binding protein Li 71p|siderophilin	3q22.1	3	NC_000003.12	133661986	133779006	plus	24	190000
9606	Homo sapiens	6657	0	live	SOX2	ANOP3, MCOPS3	SRY-box 2	transcription factor SOX-2|SRY (sex determining region Y)-box 2|SRY-related HMG-box gene 2|sex determining region Y-box 2|transcription factor SOX2	3q26.33	3	NC_000003.12	181711924	181714436	plus	1	184429
9606	Homo sapiens	2056	0	live	EPO	DBAL, ECYT5, EP, MVCD2	erythropoietin	erythropoietin|epoetin	7q22.1	7	NC_000007.14	100720800	100723700	plus	5	133170
9606	Homo sapiens	3570	0	live	IL6R	CD126, IL-6R-1, IL-6RA, IL6QA, IL6RQ, gp80, IL6R	interleukin 6 receptor	interleukin-6 receptor subunit alpha|CD126 antigen|IL-6 receptor subunit alpha|IL-6R 1|membrane glycoprotein 80	1q21.3	1	NC_000001.11	154405193	154469450	plus	13	147880
9606	Homo sapiens	6403	0	live	SELP	CD62, CD62P, GMP140, GRMP, LECAM3, PADGEM, PSEL	selectin P	P-selectin|CD62 antigen-like family member P|GMP-140|granule membrane protein 140|granule membrane protein 140kDa|granulocyte membrane protein|leukocyte-endothelial cell adhesion molecule 3|platelet activation dependent granule-external membrane protein|platelet alpha-granule membrane protein|selectin P (granule membrane protein 140kDa, antigen CD62)	1q24.2	1	NC_000001.11	169588849	169630139	minus	18	173610
9606	Homo sapiens	7037	0	live	TFRC	CD71, IMD46, T9, TFR, TFR1, TR, TRFR, p90	transferrin receptor	transferrin receptor protein 1	3q29	3	NC_000003.12	196018694	196082161	minus	24	190010
9606	Homo sapiens	7941	0	live	PLA2G7	LDL-PLA2, LP-PLA2, PAFAD, PAFAH	phospholipase A2 group VII	platelet-activating factor acetylhydrolase|1-alkyl-2-acetylglycerophosphocholine esterase|2-acetyl-1-alkylglycerophosphocholine esterase|LDL-PLA(2)|LDL-associated phospholipase A2|PAF 2-acylhydrolase|PAF acetylhydrolase|gVIIA-PLA2|group-VIIA phospholipase A2|lipoprotein-associated phospholipase A2|phospholipase A2, group VII (platelet-activating factor acetylhydrolase, plasma)	6p12.3	6	NC_000006.12	46700558	46735836	minus	13	601690
9606	Homo sapiens	164656	0	live	TMPRSS6	IRIDA	transmembrane serine protease 6	transmembrane protease serine 6|matriptase-2|membrane-bound mosaic serine proteinase matriptase-2|transmembrane protease, serine 6|type II transmembrane serine protease 6	22q12.3	22	NC_000022.11	37065436	37110625	minus	23	609862
9606	Homo sapiens	2512	0	live	FTL	LFTD, NBIA3	ferritin light chain	ferritin light chain|epididymis secretory sperm binding protein|ferritin L subunit|ferritin L-chain|ferritin light polypeptide-like 3|ferritin, light polypeptide	19q13.33	19	NC_000019.10	48963941	48966879	plus	5	134790
9606	Homo sapiens	30061	0	live	SLC40A1	FPN1, HFE4, IREG1, MST079, MSTP079, MTP1, SLC11A3	solute carrier family 40 member 1	solute carrier family 40 member 1|iron regulated gene 1|solute carrier family 11 (proton-coupled divalent metal ion transporters), member 3|solute carrier family 40 (iron-regulated transporter), member 1	2q32.2	2	NC_000002.12	189560590	189580811	minus	9	604653
9606	Homo sapiens	7036	0	live	TFR2	HFE3, TFRC2	transferrin receptor 2	transferrin receptor protein 2	7q22.1	7	NC_000007.14	100620416	100642780	minus	19	604720
9606	Homo sapiens	148738	0	live	HJV	HFE2, HFE2A, JH, RGMC	hemojuvelin BMP co-receptor	hemojuvelin|RGM domain family member C|haemojuvelin|hemochromatosis type 2 (juvenile)|hemochromatosis type 2 protein|hemojuvelin BMP coreceptor|repulsive guidance molecule c	1q21.1	1	NC_000001.11	146017468	146021822	minus	4	608374
9606	Homo sapiens	48	0	live	ACO1	ACONS, HEL60, IREB1, IREBP, IREBP1, IRP1	aconitase 1	cytoplasmic aconitate hydratase|aconitase 1, soluble|aconitate hydratase, cytoplasmic|citrate hydro-lyase|cytoplasmic aconitase|cytosplasmic aconitase|epididymis luminal protein 60|epididymis secretory sperm binding protein|ferritin repressor protein|iron regulatory protein 1|iron-responsive element-binding protein 1|soluble aconitase	9p21.1	9	NC_000009.12	32384603	32450836	plus	23	100880
9606	Homo sapiens	4795	0	live	NFKBIL1	IKBL, NFKBIL	NFKB inhibitor like 1	NF-kappa-B inhibitor-like protein 1|I-kappa-B-like protein|ikappaBL|inhibitor of kappa B-like protein|nuclear factor of kappa light polypeptide gene enhancer in B-cells inhibitor-like 1	6p21.33	6	NC_000006.12	31546851	31558829	plus	5	601022
					TNF
					IL6
					HFE
					PON1
					HLA-DQB1
					TMPRSS6
					LCN2
					HAMP
					CETP
					HLA-DQA1
					TFRC
					HBA1
					SELP
					BMP2
					SOX2
					IL6R
					EPO
					PLA2G7
					TFR2
					HJV
					TF
					FTL
					SLC40A1
					ACO1
					NFKBIL1

## Sheet: Genecards
Gene Symbol	Description	Category	Gifts	GC Id	Relevance score	GeneCards Link
TF	Transferrin	Protein Coding	56	GC03P133663	92.11	https://www.genecards.org/cgi-bin/carddisp.pl?gene=TF
HFE	Homeostatic Iron Regulator	Protein Coding	50	GC06P026087	87.16	https://www.genecards.org/cgi-bin/carddisp.pl?gene=HFE
EPO	Erythropoietin	Protein Coding	48	GC07P100720	86.62	https://www.genecards.org/cgi-bin/carddisp.pl?gene=EPO
TFRC	Transferrin Receptor	Protein Coding	54	GC03M196027	84	https://www.genecards.org/cgi-bin/carddisp.pl?gene=TFRC
G6PD	Glucose-6-Phosphate Dehydrogenase	Protein Coding	56	GC0XM154531	76.02	https://www.genecards.org/cgi-bin/carddisp.pl?gene=G6PD
TMPRSS6	Transmembrane Serine Protease 6	Protein Coding	50	GC22M037066	74.13	https://www.genecards.org/cgi-bin/carddisp.pl?gene=TMPRSS6
HAMP	Hepcidin Antimicrobial Peptide	Protein Coding	49	GC19P037009	73.16	https://www.genecards.org/cgi-bin/carddisp.pl?gene=HAMP
SLC11A2	Solute Carrier Family 11 Member 2	Protein Coding	53	GC12M050979	69.19	https://www.genecards.org/cgi-bin/carddisp.pl?gene=SLC11A2
ALAS2	5'-Aminolevulinate Synthase 2	Protein Coding	52	GC0XM055035	66.6	https://www.genecards.org/cgi-bin/carddisp.pl?gene=ALAS2
HP	Haptoglobin	Protein Coding	50	GC16P072089	66.27	https://www.genecards.org/cgi-bin/carddisp.pl?gene=HP
TFR2	Transferrin Receptor 2	Protein Coding	51	GC07M100620	65.05	https://www.genecards.org/cgi-bin/carddisp.pl?gene=TFR2
HJV	Hemojuvelin BMP Co-Receptor	Protein Coding	40	GC01M146018	64.39	https://www.genecards.org/cgi-bin/carddisp.pl?gene=HJV
HBB	Hemoglobin Subunit Beta	Protein Coding	52	GC11M005238	63.84	https://www.genecards.org/cgi-bin/carddisp.pl?gene=HBB
CP	Ceruloplasmin	Protein Coding	54	GC03M149162	63.11	https://www.genecards.org/cgi-bin/carddisp.pl?gene=CP
TNF	Tumor Necrosis Factor	Protein Coding	59	GC06P032311	59.29	https://www.genecards.org/cgi-bin/carddisp.pl?gene=TNF
SLC40A1	Solute Carrier Family 40 Member 1	Protein Coding	51	GC02M189560	58.32	https://www.genecards.org/cgi-bin/carddisp.pl?gene=SLC40A1
IL6	Interleukin 6	Protein Coding	55	GC07P022765	56.67	https://www.genecards.org/cgi-bin/carddisp.pl?gene=IL6
ABCB7	ATP Binding Cassette Subfamily B Member 7	Protein Coding	48	GC0XM075053	54.4	https://www.genecards.org/cgi-bin/carddisp.pl?gene=ABCB7
GATA1	GATA Binding Protein 1	Protein Coding	52	GC0XP048786	50.46	https://www.genecards.org/cgi-bin/carddisp.pl?gene=GATA1
FTL	Ferritin Light Chain	Protein Coding	54	GC19P048965	50.33	https://www.genecards.org/cgi-bin/carddisp.pl?gene=FTL
F2	Coagulation Factor II, Thrombin	Protein Coding	55	GC11P046740	49.3	https://www.genecards.org/cgi-bin/carddisp.pl?gene=F2
MTHFR	Methylenetetrahydrofolate Reductase	Protein Coding	54	GC01M011845	48.72	https://www.genecards.org/cgi-bin/carddisp.pl?gene=MTHFR
FXN	Frataxin	Protein Coding	53	GC09P069035	48.46	https://www.genecards.org/cgi-bin/carddisp.pl?gene=FXN
IFNG	Interferon Gamma	Protein Coding	54	GC12M068064	47.86	https://www.genecards.org/cgi-bin/carddisp.pl?gene=IFNG
TP53	Tumor Protein P53	Protein Coding	60	GC17M007661	47.5	https://www.genecards.org/cgi-bin/carddisp.pl?gene=TP53
FANCD2	FA Complementation Group D2	Protein Coding	52	GC03P010026	47.33	https://www.genecards.org/cgi-bin/carddisp.pl?gene=FANCD2
HBA2	Hemoglobin Subunit Alpha 2	Protein Coding	48	GC16P000537	47.25	https://www.genecards.org/cgi-bin/carddisp.pl?gene=HBA2
FANCA	FA Complementation Group A	Protein Coding	54	GC16M089740	47.11	https://www.genecards.org/cgi-bin/carddisp.pl?gene=FANCA
SERPINA1	Serpin Family A Member 1	Protein Coding	56	GC14M094376	46.4	https://www.genecards.org/cgi-bin/carddisp.pl?gene=SERPINA1
HBA1	Hemoglobin Subunit Alpha 1	Protein Coding	48	GC16P000534	45.7	https://www.genecards.org/cgi-bin/carddisp.pl?gene=HBA1
INS	Insulin	Protein Coding	54	GC11M002159	45.44	https://www.genecards.org/cgi-bin/carddisp.pl?gene=INS
IL10	Interleukin 10	Protein Coding	53	GC01M206767	45.1	https://www.genecards.org/cgi-bin/carddisp.pl?gene=IL10
PANK2	Pantothenate Kinase 2	Protein Coding	50	GC20P003887	43.8	https://www.genecards.org/cgi-bin/carddisp.pl?gene=PANK2
FECH	Ferrochelatase	Protein Coding	52	GC18M057544	43.23	https://www.genecards.org/cgi-bin/carddisp.pl?gene=FECH
ALB	Albumin	Protein Coding	57	GC04P073397	43.16	https://www.genecards.org/cgi-bin/carddisp.pl?gene=ALB
HBG2	Hemoglobin Subunit Gamma 2	Protein Coding	49	GC11M005280	43.08	https://www.genecards.org/cgi-bin/carddisp.pl?gene=HBG2
FANCC	FA Complementation Group C	Protein Coding	52	GC09M095099	42.82	https://www.genecards.org/cgi-bin/carddisp.pl?gene=FANCC
PLA2G6	Phospholipase A2 Group VI	Protein Coding	54	GC22M043817	40.38	https://www.genecards.org/cgi-bin/carddisp.pl?gene=PLA2G6
SLC2A1	Solute Carrier Family 2 Member 1	Protein Coding	58	GC01M042925	39.72	https://www.genecards.org/cgi-bin/carddisp.pl?gene=SLC2A1
PKLR	Pyruvate Kinase L/R	Protein Coding	54	GC01M155289	39.31	https://www.genecards.org/cgi-bin/carddisp.pl?gene=PKLR
BCS1L	BCS1 Homolog, Ubiquinol-Cytochrome C Reductase Complex Chaperone	Protein Coding	49	GC02P218658	38.98	https://www.genecards.org/cgi-bin/carddisp.pl?gene=BCS1L
SERPINC1	Serpin Family C Member 1	Protein Coding	54	GC01M174065	38.6	https://www.genecards.org/cgi-bin/carddisp.pl?gene=SERPINC1
FANCG	FA Complementation Group G	Protein Coding	49	GC09M035073	38.56	https://www.genecards.org/cgi-bin/carddisp.pl?gene=FANCG
THPO	Thrombopoietin	Protein Coding	48	GC03M184371	38.39	https://www.genecards.org/cgi-bin/carddisp.pl?gene=THPO
UROD	Uroporphyrinogen Decarboxylase	Protein Coding	52	GC01P045012	38.03	https://www.genecards.org/cgi-bin/carddisp.pl?gene=UROD
HLA-B	Major Histocompatibility Complex, Class I, B	Protein Coding	51	GC06M031277	37.87	https://www.genecards.org/cgi-bin/carddisp.pl?gene=HLA-B
CRP	C-Reactive Protein	Protein Coding	53	GC01M159682	37.62	https://www.genecards.org/cgi-bin/carddisp.pl?gene=CRP
ALAD	Aminolevulinate Dehydratase	Protein Coding	53	GC09M113386	37.39	https://www.genecards.org/cgi-bin/carddisp.pl?gene=ALAD
UGT1A1	UDP Glucuronosyltransferase Family 1 Member A1	Protein Coding	55	GC02P233760	37.03	https://www.genecards.org/cgi-bin/carddisp.pl?gene=UGT1A1
HLA-A	Major Histocompatibility Complex, Class I, A	Protein Coding	53	GC06P032253	36.97	https://www.genecards.org/cgi-bin/carddisp.pl?gene=HLA-A
IGF1	Insulin Like Growth Factor 1	Protein Coding	55	GC12M102395	36.31	https://www.genecards.org/cgi-bin/carddisp.pl?gene=IGF1
FTH1	Ferritin Heavy Chain 1	Protein Coding	57	GC11M061959	36.16	https://www.genecards.org/cgi-bin/carddisp.pl?gene=FTH1
FANCF	FA Complementation Group F	Protein Coding	48	GC11M022600	36.15	https://www.genecards.org/cgi-bin/carddisp.pl?gene=FANCF
SOD1	Superoxide Dismutase 1	Protein Coding	59	GC21P031659	36.02	https://www.genecards.org/cgi-bin/carddisp.pl?gene=SOD1
XDH	Xanthine Dehydrogenase	Protein Coding	54	GC02M031294	35.76	https://www.genecards.org/cgi-bin/carddisp.pl?gene=XDH
FOXP3	Forkhead Box P3	Protein Coding	53	GC0XM049250	35.35	https://www.genecards.org/cgi-bin/carddisp.pl?gene=FOXP3
RPS19	Ribosomal Protein S19	Protein Coding	54	GC19P041859	35.33	https://www.genecards.org/cgi-bin/carddisp.pl?gene=RPS19
C19orf12	Chromosome 19 Open Reading Frame 12	Protein Coding	42	GC19M029699	34.87	https://www.genecards.org/cgi-bin/carddisp.pl?gene=C19orf12
BRCA2	BRCA2 DNA Repair Associated	Protein Coding	55	GC13P032315	34.8	https://www.genecards.org/cgi-bin/carddisp.pl?gene=BRCA2
CD55	CD55 Molecule (Cromer Blood Group)	Protein Coding	53	GC01P207321	34.79	https://www.genecards.org/cgi-bin/carddisp.pl?gene=CD55
ACO1	Aconitase 1	Protein Coding	50	GC09P032374	34.23	https://www.genecards.org/cgi-bin/carddisp.pl?gene=ACO1
MPO	Myeloperoxidase	Protein Coding	57	GC17M058269	34.18	https://www.genecards.org/cgi-bin/carddisp.pl?gene=MPO
FANCB	FA Complementation Group B	Protein Coding	45	GC0XM014796	34.09	https://www.genecards.org/cgi-bin/carddisp.pl?gene=FANCB
FAS	Fas Cell Surface Death Receptor	Protein Coding	56	GC10P088969	34.05	https://www.genecards.org/cgi-bin/carddisp.pl?gene=FAS
B2M	Beta-2-Microglobulin	Protein Coding	56	GC15P044711	33.98	https://www.genecards.org/cgi-bin/carddisp.pl?gene=B2M
PGK1	Phosphoglycerate Kinase 1	Protein Coding	55	GC0XP077917	33.34	https://www.genecards.org/cgi-bin/carddisp.pl?gene=PGK1
TTR	Transthyretin	Protein Coding	56	GC18P031591	33.28	https://www.genecards.org/cgi-bin/carddisp.pl?gene=TTR
CHIT1	Chitinase 1	Protein Coding	50	GC01M203181	32.91	https://www.genecards.org/cgi-bin/carddisp.pl?gene=CHIT1
CTLA4	Cytotoxic T-Lymphocyte Associated Protein 4	Protein Coding	53	GC02P203867	32.88	https://www.genecards.org/cgi-bin/carddisp.pl?gene=CTLA4
ATM	ATM Serine/Threonine Kinase	Protein Coding	60	GC11P108127	32.31	https://www.genecards.org/cgi-bin/carddisp.pl?gene=ATM
GBA	Glucosylceramidase Beta	Protein Coding	54	GC01M155234	32.14	https://www.genecards.org/cgi-bin/carddisp.pl?gene=GBA
IL2RA	Interleukin 2 Receptor Subunit Alpha	Protein Coding	57	GC10M006010	31.55	https://www.genecards.org/cgi-bin/carddisp.pl?gene=IL2RA
BRIP1	BRCA1 Interacting Protein C-Terminal Helicase 1	Protein Coding	54	GC17M061679	31.35	https://www.genecards.org/cgi-bin/carddisp.pl?gene=BRIP1
GH1	Growth Hormone 1	Protein Coding	51	GC17M063917	31.3	https://www.genecards.org/cgi-bin/carddisp.pl?gene=GH1
F7	Coagulation Factor VII	Protein Coding	53	GC13P113105	31.29	https://www.genecards.org/cgi-bin/carddisp.pl?gene=F7
TERT	Telomerase Reverse Transcriptase	Protein Coding	57	GC05M001253	31.08	https://www.genecards.org/cgi-bin/carddisp.pl?gene=TERT
GPI	Glucose-6-Phosphate Isomerase	Protein Coding	53	GC19P034359	30.84	https://www.genecards.org/cgi-bin/carddisp.pl?gene=GPI
ADAMTS13	ADAM Metallopeptidase With Thrombospondin Type 1 Motif 13	Protein Coding	53	GC09P133414	30.79	https://www.genecards.org/cgi-bin/carddisp.pl?gene=ADAMTS13
TTPA	Alpha Tocopherol Transfer Protein	Protein Coding	48	GC08M063048	30.77	https://www.genecards.org/cgi-bin/carddisp.pl?gene=TTPA
BRCA1	BRCA1 DNA Repair Associated	Protein Coding	57	GC17M043044	30.54	https://www.genecards.org/cgi-bin/carddisp.pl?gene=BRCA1
CD59	CD59 Molecule (CD59 Blood Group)	Protein Coding	53	GC11M033699	30.53	https://www.genecards.org/cgi-bin/carddisp.pl?gene=CD59
FASLG	Fas Ligand	Protein Coding	54	GC01P172628	30.52	https://www.genecards.org/cgi-bin/carddisp.pl?gene=FASLG
F5	Coagulation Factor V	Protein Coding	52	GC01M169481	30.38	https://www.genecards.org/cgi-bin/carddisp.pl?gene=F5
STAT3	Signal Transducer And Activator Of Transcription 3	Protein Coding	59	GC17M042313	30.21	https://www.genecards.org/cgi-bin/carddisp.pl?gene=STAT3
FA2H	Fatty Acid 2-Hydroxylase	Protein Coding	50	GC16M074746	30.16	https://www.genecards.org/cgi-bin/carddisp.pl?gene=FA2H
CASR	Calcium Sensing Receptor	Protein Coding	57	GC03P122183	30.16	https://www.genecards.org/cgi-bin/carddisp.pl?gene=CASR
PIGA	Phosphatidylinositol Glycan Anchor Biosynthesis Class A	Protein Coding	50	GC0XM015319	29.97	https://www.genecards.org/cgi-bin/carddisp.pl?gene=PIGA
HMOX1	Heme Oxygenase 1	Protein Coding	59	GC22P035380	29.91	https://www.genecards.org/cgi-bin/carddisp.pl?gene=HMOX1
GLRX5	Glutaredoxin 5	Protein Coding	46	GC14P095533	29.64	https://www.genecards.org/cgi-bin/carddisp.pl?gene=GLRX5
NRAS	NRAS Proto-Oncogene, GTPase	Protein Coding	57	GC01M114704	29.55	https://www.genecards.org/cgi-bin/carddisp.pl?gene=NRAS
OTC	Ornithine Carbamoyltransferase	Protein Coding	53	GC0XP038353	29.4	https://www.genecards.org/cgi-bin/carddisp.pl?gene=OTC
CD40LG	CD40 Ligand	Protein Coding	54	GC0XP136649	28.98	https://www.genecards.org/cgi-bin/carddisp.pl?gene=CD40LG
MT-ATP6	Mitochondrially Encoded ATP Synthase Membrane Subunit 6	Protein Coding	35	GCMTP008531	28.83	https://www.genecards.org/cgi-bin/carddisp.pl?gene=MT-ATP6
KLF1	Kruppel Like Factor 1	Protein Coding	51	GC19M012884	28.74	https://www.genecards.org/cgi-bin/carddisp.pl?gene=KLF1
TPO	Thyroid Peroxidase	Protein Coding	54	GC02P001396	28.73	https://www.genecards.org/cgi-bin/carddisp.pl?gene=TPO
SEC23B	Sec23 Homolog B, Coat Complex II Component	Protein Coding	48	GC20P018507	28.72	https://www.genecards.org/cgi-bin/carddisp.pl?gene=SEC23B
HBG1	Hemoglobin Subunit Gamma 1	Protein Coding	48	GC11M005284	28.56	https://www.genecards.org/cgi-bin/carddisp.pl?gene=HBG1
HPRT1	Hypoxanthine Phosphoribosyltransferase 1	Protein Coding	53	GC0XP134460	28.52	https://www.genecards.org/cgi-bin/carddisp.pl?gene=HPRT1
CBLIF	Cobalamin Binding Intrinsic Factor	Protein Coding	40	GC11M059829	28.49	https://www.genecards.org/cgi-bin/carddisp.pl?gene=CBLIF
CAT	Catalase	Protein Coding	56	GC11P034460	28.45	https://www.genecards.org/cgi-bin/carddisp.pl?gene=CAT
RAD51	RAD51 Recombinase	Protein Coding	57	GC15P040694	28.31	https://www.genecards.org/cgi-bin/carddisp.pl?gene=RAD51
FANCI	FA Complementation Group I	Protein Coding	48	GC15P089243	27.83	https://www.genecards.org/cgi-bin/carddisp.pl?gene=FANCI
IREB2	Iron Responsive Element Binding Protein 2	Protein Coding	48	GC15P078437	27.72	https://www.genecards.org/cgi-bin/carddisp.pl?gene=IREB2
DMD	Dystrophin	Protein Coding	52	GC0XM031047	27.64	https://www.genecards.org/cgi-bin/carddisp.pl?gene=DMD
BTK	Bruton Tyrosine Kinase	Protein Coding	60	GC0XM101349	27.52	https://www.genecards.org/cgi-bin/carddisp.pl?gene=BTK
DHFR	Dihydrofolate Reductase	Protein Coding	56	GC05M080626	27.51	https://www.genecards.org/cgi-bin/carddisp.pl?gene=DHFR
ADA	Adenosine Deaminase	Protein Coding	57	GC20M044620	27.32	https://www.genecards.org/cgi-bin/carddisp.pl?gene=ADA
SLC19A2	Solute Carrier Family 19 Member 2	Protein Coding	52	GC01M169433	27.25	https://www.genecards.org/cgi-bin/carddisp.pl?gene=SLC19A2
GFAP	Glial Fibrillary Acidic Protein	Protein Coding	54	GC17M044905	27.22	https://www.genecards.org/cgi-bin/carddisp.pl?gene=GFAP
CCL2	C-C Motif Chemokine Ligand 2	Protein Coding	55	GC17P034255	27.02	https://www.genecards.org/cgi-bin/carddisp.pl?gene=CCL2
ATP7B	ATPase Copper Transporting Beta	Protein Coding	54	GC13M051905	27.01	https://www.genecards.org/cgi-bin/carddisp.pl?gene=ATP7B
HLA-DQB1	Major Histocompatibility Complex, Class II, DQ Beta 1	Protein Coding	50	GC06M032629	26.99	https://www.genecards.org/cgi-bin/carddisp.pl?gene=HLA-DQB1
MTR	5-Methyltetrahydrofolate-Homocysteine Methyltransferase	Protein Coding	53	GC01P236795	26.95	https://www.genecards.org/cgi-bin/carddisp.pl?gene=MTR
BMP6	Bone Morphogenetic Protein 6	Protein Coding	50	GC06P007726	26.9	https://www.genecards.org/cgi-bin/carddisp.pl?gene=BMP6
TGFB1	Transforming Growth Factor Beta 1	Protein Coding	59	GC19M041301	26.83	https://www.genecards.org/cgi-bin/carddisp.pl?gene=TGFB1
GHRL	Ghrelin And Obestatin Prepropeptide	Protein Coding	48	GC03M010285	26.82	https://www.genecards.org/cgi-bin/carddisp.pl?gene=GHRL
SLC25A38	Solute Carrier Family 25 Member 38	Protein Coding	45	GC03P039384	26.61	https://www.genecards.org/cgi-bin/carddisp.pl?gene=SLC25A38
STEAP3	STEAP3 Metalloreductase	Protein Coding	51	GC02P119222	26.61	https://www.genecards.org/cgi-bin/carddisp.pl?gene=STEAP3
GGT1	Gamma-Glutamyltransferase 1	Protein Coding	54	GC22P024583	26.42	https://www.genecards.org/cgi-bin/carddisp.pl?gene=GGT1
LEP	Leptin	Protein Coding	54	GC07P128241	26.32	https://www.genecards.org/cgi-bin/carddisp.pl?gene=LEP
FANCE	FA Complementation Group E	Protein Coding	49	GC06P042789	26.31	https://www.genecards.org/cgi-bin/carddisp.pl?gene=FANCE
JAK2	Janus Kinase 2	Protein Coding	60	GC09P004985	26.28	https://www.genecards.org/cgi-bin/carddisp.pl?gene=JAK2
FANCM	FA Complementation Group M	Protein Coding	46	GC14P045135	25.99	https://www.genecards.org/cgi-bin/carddisp.pl?gene=FANCM
GPT	Glutamic--Pyruvic Transaminase	Protein Coding	48	GC08P144502	25.96	https://www.genecards.org/cgi-bin/carddisp.pl?gene=GPT
HEPH	Hephaestin	Protein Coding	46	GC0XP066162	25.83	https://www.genecards.org/cgi-bin/carddisp.pl?gene=HEPH
IGF2	Insulin Like Growth Factor 2	Protein Coding	54	GC11M002130	25.82	https://www.genecards.org/cgi-bin/carddisp.pl?gene=IGF2
CPT2	Carnitine Palmitoyltransferase 2	Protein Coding	56	GC01P053196	25.75	https://www.genecards.org/cgi-bin/carddisp.pl?gene=CPT2
UROS	Uroporphyrinogen III Synthase	Protein Coding	49	GC10M125784	25.71	https://www.genecards.org/cgi-bin/carddisp.pl?gene=UROS
ICAM1	Intercellular Adhesion Molecule 1	Protein Coding	57	GC19P010270	25.5	https://www.genecards.org/cgi-bin/carddisp.pl?gene=ICAM1
APOA1	Apolipoprotein A1	Protein Coding	56	GC11M116835	25.46	https://www.genecards.org/cgi-bin/carddisp.pl?gene=APOA1
MPL	MPL Proto-Oncogene, Thrombopoietin Receptor	Protein Coding	54	GC01P043337	25.39	https://www.genecards.org/cgi-bin/carddisp.pl?gene=MPL
CTNNB1	Catenin Beta 1	Protein Coding	60	GC03P041236	25.29	https://www.genecards.org/cgi-bin/carddisp.pl?gene=CTNNB1
MT-CO1	Mitochondrially Encoded Cytochrome C Oxidase I	Protein Coding	36	GCMTP005906	25.28	https://www.genecards.org/cgi-bin/carddisp.pl?gene=MT-CO1
HLA-DRB1	Major Histocompatibility Complex, Class II, DR Beta 1	Protein Coding	52	GC06M032578	25.24	https://www.genecards.org/cgi-bin/carddisp.pl?gene=HLA-DRB1
RHD	Rh Blood Group D Antigen	Protein Coding	46	GC01P025272	25.18	https://www.genecards.org/cgi-bin/carddisp.pl?gene=RHD
APC	APC Regulator Of WNT Signaling Pathway	Protein Coding	55	GC05P112707	25.17	https://www.genecards.org/cgi-bin/carddisp.pl?gene=APC
HLA-DQA1	Major Histocompatibility Complex, Class II, DQ Alpha 1	Protein Coding	48	GC06P032633	25.08	https://www.genecards.org/cgi-bin/carddisp.pl?gene=HLA-DQA1
LPL	Lipoprotein Lipase	Protein Coding	57	GC08P019841	25.04	https://www.genecards.org/cgi-bin/carddisp.pl?gene=LPL
ATRX	ATRX Chromatin Remodeler	Protein Coding	52	GC0XM077504	25.03	https://www.genecards.org/cgi-bin/carddisp.pl?gene=ATRX
CASP8	Caspase 8	Protein Coding	59	GC02P201233	24.97	https://www.genecards.org/cgi-bin/carddisp.pl?gene=CASP8
PIEZO1	Piezo Type Mechanosensitive Ion Channel Component 1	Protein Coding	42	GC16M088781	24.74	https://www.genecards.org/cgi-bin/carddisp.pl?gene=PIEZO1
LTF	Lactotransferrin	Protein Coding	50	GC03M046435	24.72	https://www.genecards.org/cgi-bin/carddisp.pl?gene=LTF
PTH	Parathyroid Hormone	Protein Coding	53	GC11M013470	24.67	https://www.genecards.org/cgi-bin/carddisp.pl?gene=PTH
C3	Complement C3	Protein Coding	54	GC19M006677	24.67	https://www.genecards.org/cgi-bin/carddisp.pl?gene=C3
FLT3	Fms Related Tyrosine Kinase 3	Protein Coding	60	GC13M028003	24.58	https://www.genecards.org/cgi-bin/carddisp.pl?gene=FLT3
AMPD3	Adenosine Monophosphate Deaminase 3	Protein Coding	51	GC11P010309	24.53	https://www.genecards.org/cgi-bin/carddisp.pl?gene=AMPD3
PTEN	Phosphatase And Tensin Homolog	Protein Coding	59	GC10P087863	24.47	https://www.genecards.org/cgi-bin/carddisp.pl?gene=PTEN
TERC	Telomerase RNA Component	RNA Gene	31	GC03M169765	24.43	https://www.genecards.org/cgi-bin/carddisp.pl?gene=TERC
POMC	Proopiomelanocortin	Protein Coding	54	GC02M025160	24.38	https://www.genecards.org/cgi-bin/carddisp.pl?gene=POMC
CSF3	Colony Stimulating Factor 3	Protein Coding	46	GC17P040015	24.23	https://www.genecards.org/cgi-bin/carddisp.pl?gene=CSF3
APOE	Apolipoprotein E	Protein Coding	57	GC19P044906	24.13	https://www.genecards.org/cgi-bin/carddisp.pl?gene=APOE
SLC25A13	Solute Carrier Family 25 Member 13	Protein Coding	51	GC07M096120	24.09	https://www.genecards.org/cgi-bin/carddisp.pl?gene=SLC25A13
PTPN11	Protein Tyrosine Phosphatase Non-Receptor Type 11	Protein Coding	58	GC12P112418	24.08	https://www.genecards.org/cgi-bin/carddisp.pl?gene=PTPN11
IL2	Interleukin 2	Protein Coding	52	GC04M122451	24.06	https://www.genecards.org/cgi-bin/carddisp.pl?gene=IL2
CPOX	Coproporphyrinogen Oxidase	Protein Coding	51	GC03M098576	23.99	https://www.genecards.org/cgi-bin/carddisp.pl?gene=CPOX
NAGA	Alpha-N-Acetylgalactosaminidase	Protein Coding	51	GC22M042058	23.99	https://www.genecards.org/cgi-bin/carddisp.pl?gene=NAGA
HRAS	HRas Proto-Oncogene, GTPase	Protein Coding	59	GC11M000522	23.91	https://www.genecards.org/cgi-bin/carddisp.pl?gene=HRAS
SURF1	SURF1 Cytochrome C Oxidase Assembly Factor	Protein Coding	49	GC09M133351	23.78	https://www.genecards.org/cgi-bin/carddisp.pl?gene=SURF1
CUBN	Cubilin	Protein Coding	52	GC10M016906	23.76	https://www.genecards.org/cgi-bin/carddisp.pl?gene=CUBN
F8	Coagulation Factor VIII	Protein Coding	52	GC0XM154835	23.75	https://www.genecards.org/cgi-bin/carddisp.pl?gene=F8
PUS1	Pseudouridine Synthase 1	Protein Coding	48	GC12P131929	23.74	https://www.genecards.org/cgi-bin/carddisp.pl?gene=PUS1
VWF	Von Willebrand Factor	Protein Coding	55	GC12M005917	23.62	https://www.genecards.org/cgi-bin/carddisp.pl?gene=VWF
WAS	WASP Actin Nucleation Promoting Factor	Protein Coding	55	GC0XP048676	23.54	https://www.genecards.org/cgi-bin/carddisp.pl?gene=WAS
TCN2	Transcobalamin 2	Protein Coding	50	GC22P030606	23.23	https://www.genecards.org/cgi-bin/carddisp.pl?gene=TCN2
IL1B	Interleukin 1 Beta	Protein Coding	54	GC02M112829	23.21	https://www.genecards.org/cgi-bin/carddisp.pl?gene=IL1B
KRAS	KRAS Proto-Oncogene, GTPase	Protein Coding	57	GC12M025204	23.19	https://www.genecards.org/cgi-bin/carddisp.pl?gene=KRAS
APOB	Apolipoprotein B	Protein Coding	51	GC02M020956	23.14	https://www.genecards.org/cgi-bin/carddisp.pl?gene=APOB
NBN	Nibrin	Protein Coding	54	GC08M089933	23.12	https://www.genecards.org/cgi-bin/carddisp.pl?gene=NBN
WT1	WT1 Transcription Factor	Protein Coding	54	GC11M032365	23.04	https://www.genecards.org/cgi-bin/carddisp.pl?gene=WT1
IL4	Interleukin 4	Protein Coding	53	GC05P132673	23.03	https://www.genecards.org/cgi-bin/carddisp.pl?gene=IL4
PFKM	Phosphofructokinase, Muscle	Protein Coding	56	GC12P048105	23.02	https://www.genecards.org/cgi-bin/carddisp.pl?gene=PFKM
MT-TL1	Mitochondrially Encoded TRNA-Leu (UUA/G) 1	RNA Gene	16	GCMTP003232	22.94	https://www.genecards.org/cgi-bin/carddisp.pl?gene=MT-TL1
FANCL	FA Complementation Group L	Protein Coding	50	GC02M058127	22.93	https://www.genecards.org/cgi-bin/carddisp.pl?gene=FANCL
MUC1	Mucin 1, Cell Surface Associated	Protein Coding	54	GC01M155158	22.86	https://www.genecards.org/cgi-bin/carddisp.pl?gene=MUC1
SDHB	Succinate Dehydrogenase Complex Iron Sulfur Subunit B	Protein Coding	54	GC01M017020	22.82	https://www.genecards.org/cgi-bin/carddisp.pl?gene=SDHB
CALR	Calreticulin	Protein Coding	57	GC19P012938	22.73	https://www.genecards.org/cgi-bin/carddisp.pl?gene=CALR
AKT1	AKT Serine/Threonine Kinase 1	Protein Coding	62	GC14M104769	22.72	https://www.genecards.org/cgi-bin/carddisp.pl?gene=AKT1
AFP	Alpha Fetoprotein	Protein Coding	52	GC04P073431	22.72	https://www.genecards.org/cgi-bin/carddisp.pl?gene=AFP
CXCL8	C-X-C Motif Chemokine Ligand 8	Protein Coding	46	GC04P073740	22.67	https://www.genecards.org/cgi-bin/carddisp.pl?gene=CXCL8
NPC1	NPC Intracellular Cholesterol Transporter 1	Protein Coding	54	GC18M023506	22.6	https://www.genecards.org/cgi-bin/carddisp.pl?gene=NPC1
HSPA9	Heat Shock Protein Family A (Hsp70) Member 9	Protein Coding	53	GC05M138554	22.58	https://www.genecards.org/cgi-bin/carddisp.pl?gene=HSPA9
CDAN1	Codanin 1	Protein Coding	45	GC15M042723	22.45	https://www.genecards.org/cgi-bin/carddisp.pl?gene=CDAN1
ITGA2B	Integrin Subunit Alpha 2b	Protein Coding	57	GC17M044373	22.44	https://www.genecards.org/cgi-bin/carddisp.pl?gene=ITGA2B
TH	Tyrosine Hydroxylase	Protein Coding	58	GC11M002163	22.39	https://www.genecards.org/cgi-bin/carddisp.pl?gene=TH
ALPL	Alkaline Phosphatase, Biomineralization Associated	Protein Coding	57	GC01P021508	22.33	https://www.genecards.org/cgi-bin/carddisp.pl?gene=ALPL
DPYD	Dihydropyrimidine Dehydrogenase	Protein Coding	59	GC01M097015	22.27	https://www.genecards.org/cgi-bin/carddisp.pl?gene=DPYD
H19	H19 Imprinted Maternally Expressed Transcript	RNA Gene	29	GC11M001995	22.26	https://www.genecards.org/cgi-bin/carddisp.pl?gene=H19
IL3	Interleukin 3	Protein Coding	49	GC05P132060	22.22	https://www.genecards.org/cgi-bin/carddisp.pl?gene=IL3
STAT1	Signal Transducer And Activator Of Transcription 1	Protein Coding	59	GC02M190964	22.1	https://www.genecards.org/cgi-bin/carddisp.pl?gene=STAT1
CD36	CD36 Molecule	Protein Coding	54	GC07P080369	22.01	https://www.genecards.org/cgi-bin/carddisp.pl?gene=CD36
IFNGR1	Interferon Gamma Receptor 1	Protein Coding	56	GC06M137197	21.96	https://www.genecards.org/cgi-bin/carddisp.pl?gene=IFNGR1
TCN1	Transcobalamin 1	Protein Coding	46	GC11M059871	21.96	https://www.genecards.org/cgi-bin/carddisp.pl?gene=TCN1
RAD51C	RAD51 Paralog C	Protein Coding	50	GC17P058692	21.96	https://www.genecards.org/cgi-bin/carddisp.pl?gene=RAD51C
TP63	Tumor Protein P63	Protein Coding	53	GC03P189566	21.95	https://www.genecards.org/cgi-bin/carddisp.pl?gene=TP63
CBS	Cystathionine-Beta-Synthase	Protein Coding	55	GC21M043053	21.87	https://www.genecards.org/cgi-bin/carddisp.pl?gene=CBS
HBD	Hemoglobin Subunit Delta	Protein Coding	45	GC11M005232	21.83	https://www.genecards.org/cgi-bin/carddisp.pl?gene=HBD
MYC	MYC Proto-Oncogene, BHLH Transcription Factor	Protein Coding	59	GC08P127735	21.74	https://www.genecards.org/cgi-bin/carddisp.pl?gene=MYC
HIBCH	3-Hydroxyisobutyryl-CoA Hydrolase	Protein Coding	50	GC02M190189	21.63	https://www.genecards.org/cgi-bin/carddisp.pl?gene=HIBCH
CYP19A1	Cytochrome P450 Family 19 Subfamily A Member 1	Protein Coding	56	GC15M051208	21.55	https://www.genecards.org/cgi-bin/carddisp.pl?gene=CYP19A1
SLC4A1	Solute Carrier Family 4 Member 1 (Diego Blood Group)	Protein Coding	54	GC17M044249	21.53	https://www.genecards.org/cgi-bin/carddisp.pl?gene=SLC4A1
SPTB	Spectrin Beta, Erythrocytic	Protein Coding	48	GC14M064746	21.52	https://www.genecards.org/cgi-bin/carddisp.pl?gene=SPTB
ERCC4	ERCC Excision Repair 4, Endonuclease Catalytic Subunit	Protein Coding	51	GC16P014014	21.5	https://www.genecards.org/cgi-bin/carddisp.pl?gene=ERCC4
MBL2	Mannose Binding Lectin 2	Protein Coding	53	GC10M052760	21.21	https://www.genecards.org/cgi-bin/carddisp.pl?gene=MBL2
BMP2	Bone Morphogenetic Protein 2	Protein Coding	53	GC20P006696	21.21	https://www.genecards.org/cgi-bin/carddisp.pl?gene=BMP2
CD79A	CD79a Molecule	Protein Coding	53	GC19P041877	21.2	https://www.genecards.org/cgi-bin/carddisp.pl?gene=CD79A
FH	Fumarate Hydratase	Protein Coding	53	GC01M241499	21.13	https://www.genecards.org/cgi-bin/carddisp.pl?gene=FH
AIRE	Autoimmune Regulator	Protein Coding	51	GC21P044285	21.13	https://www.genecards.org/cgi-bin/carddisp.pl?gene=AIRE
ELANE	Elastase, Neutrophil Expressed	Protein Coding	54	GC19P000854	21.07	https://www.genecards.org/cgi-bin/carddisp.pl?gene=ELANE
IL1RN	Interleukin 1 Receptor Antagonist	Protein Coding	54	GC02P113977	21.04	https://www.genecards.org/cgi-bin/carddisp.pl?gene=IL1RN
GATA2	GATA Binding Protein 2	Protein Coding	54	GC03M128479	21.03	https://www.genecards.org/cgi-bin/carddisp.pl?gene=GATA2
SLC17A5	Solute Carrier Family 17 Member 5	Protein Coding	50	GC06M073593	21.01	https://www.genecards.org/cgi-bin/carddisp.pl?gene=SLC17A5
SNCA	Synuclein Alpha	Protein Coding	56	GC04M089724	20.92	https://www.genecards.org/cgi-bin/carddisp.pl?gene=SNCA
SLX4	SLX4 Structure-Specific Endonuclease Subunit	Protein Coding	45	GC16M003581	20.9	https://www.genecards.org/cgi-bin/carddisp.pl?gene=SLX4
EDN1	Endothelin 1	Protein Coding	53	GC06P012290	20.87	https://www.genecards.org/cgi-bin/carddisp.pl?gene=EDN1
MT-ND4	Mitochondrially Encoded NADH:Ubiquinone Oxidoreductase Core Subunit 4	Protein Coding	36	GCMTP010762	20.84	https://www.genecards.org/cgi-bin/carddisp.pl?gene=MT-ND4
UBE2T	Ubiquitin Conjugating Enzyme E2 T	Protein Coding	50	GC01M202300	20.83	https://www.genecards.org/cgi-bin/carddisp.pl?gene=UBE2T
F9	Coagulation Factor IX	Protein Coding	52	GC0XP139530	20.76	https://www.genecards.org/cgi-bin/carddisp.pl?gene=F9
CACNA1A	Calcium Voltage-Gated Channel Subunit Alpha1 A	Protein Coding	56	GC19M013178	20.62	https://www.genecards.org/cgi-bin/carddisp.pl?gene=CACNA1A
PRF1	Perforin 1	Protein Coding	51	GC10M070597	20.51	https://www.genecards.org/cgi-bin/carddisp.pl?gene=PRF1
CYP21A2	Cytochrome P450 Family 21 Subfamily A Member 2	Protein Coding	51	GC06P032341	20.49	https://www.genecards.org/cgi-bin/carddisp.pl?gene=CYP21A2
ABCA1	ATP Binding Cassette Subfamily A Member 1	Protein Coding	55	GC09M104781	20.48	https://www.genecards.org/cgi-bin/carddisp.pl?gene=ABCA1
ADIPOQ	Adiponectin, C1Q And Collagen Domain Containing	Protein Coding	51	GC03P186842	20.47	https://www.genecards.org/cgi-bin/carddisp.pl?gene=ADIPOQ
KITLG	KIT Ligand	Protein Coding	51	GC12M088492	20.45	https://www.genecards.org/cgi-bin/carddisp.pl?gene=KITLG
PALB2	Partner And Localizer Of BRCA2	Protein Coding	49	GC16M023614	20.41	https://www.genecards.org/cgi-bin/carddisp.pl?gene=PALB2
CYBRD1	Cytochrome B Reductase 1	Protein Coding	45	GC02P171522	20.27	https://www.genecards.org/cgi-bin/carddisp.pl?gene=CYBRD1
FGFR1	Fibroblast Growth Factor Receptor 1	Protein Coding	62	GC08M038400	20.25	https://www.genecards.org/cgi-bin/carddisp.pl?gene=FGFR1
SMAD4	SMAD Family Member 4	Protein Coding	57	GC18P051028	20.18	https://www.genecards.org/cgi-bin/carddisp.pl?gene=SMAD4
MTRR	5-Methyltetrahydrofolate-Homocysteine Methyltransferase Reductase	Protein Coding	49	GC05P007851	20.14	https://www.genecards.org/cgi-bin/carddisp.pl?gene=MTRR
GLUL	Glutamate-Ammonia Ligase	Protein Coding	56	GC01M182350	20.07	https://www.genecards.org/cgi-bin/carddisp.pl?gene=GLUL
ACADM	Acyl-CoA Dehydrogenase Medium Chain	Protein Coding	53	GC01P075724	19.95	https://www.genecards.org/cgi-bin/carddisp.pl?gene=ACADM
TPI1	Triosephosphate Isomerase 1	Protein Coding	54	GC12P006892	19.91	https://www.genecards.org/cgi-bin/carddisp.pl?gene=TPI1
NEU1	Neuraminidase 1	Protein Coding	50	GC06M031857	19.83	https://www.genecards.org/cgi-bin/carddisp.pl?gene=NEU1
GSTM1	Glutathione S-Transferase Mu 1	Protein Coding	48	GC01P109687	19.82	https://www.genecards.org/cgi-bin/carddisp.pl?gene=GSTM1
MTOR	Mechanistic Target Of Rapamycin Kinase	Protein Coding	61	GC01M011166	19.82	https://www.genecards.org/cgi-bin/carddisp.pl?gene=MTOR
CDKN2A	Cyclin Dependent Kinase Inhibitor 2A	Protein Coding	57	GC09M021957	19.8	https://www.genecards.org/cgi-bin/carddisp.pl?gene=CDKN2A
KIT	KIT Proto-Oncogene, Receptor Tyrosine Kinase	Protein Coding	59	GC04P054657	19.76	https://www.genecards.org/cgi-bin/carddisp.pl?gene=KIT
APTX	Aprataxin	Protein Coding	50	GC09M032962	19.72	https://www.genecards.org/cgi-bin/carddisp.pl?gene=APTX
SOD2	Superoxide Dismutase 2	Protein Coding	57	GC06M159669	19.71	https://www.genecards.org/cgi-bin/carddisp.pl?gene=SOD2
SERPINE1	Serpin Family E Member 1	Protein Coding	57	GC07P101127	19.65	https://www.genecards.org/cgi-bin/carddisp.pl?gene=SERPINE1
ABL1	ABL Proto-Oncogene 1, Non-Receptor Tyrosine Kinase	Protein Coding	59	GC09P130713	19.57	https://www.genecards.org/cgi-bin/carddisp.pl?gene=ABL1
SACS	Sacsin Molecular Chaperone	Protein Coding	43	GC13M023328	19.52	https://www.genecards.org/cgi-bin/carddisp.pl?gene=SACS
SETX	Senataxin	Protein Coding	46	GC09M132261	19.39	https://www.genecards.org/cgi-bin/carddisp.pl?gene=SETX
HIF1A	Hypoxia Inducible Factor 1 Subunit Alpha	Protein Coding	54	GC14P061695	19.33	https://www.genecards.org/cgi-bin/carddisp.pl?gene=HIF1A
ATP13A2	ATPase Cation Transporting 13A2	Protein Coding	48	GC01M016985	19.18	https://www.genecards.org/cgi-bin/carddisp.pl?gene=ATP13A2
HBB-LCR	Beta-Globin Locus Control Region	Biological Region	6	GC11U902985	19.16	https://www.genecards.org/cgi-bin/carddisp.pl?gene=HBB-LCR
MMUT	Methylmalonyl-CoA Mutase	Protein Coding	41	GC06M049430	19.11	https://www.genecards.org/cgi-bin/carddisp.pl?gene=MMUT
EGFR	Epidermal Growth Factor Receptor	Protein Coding	62	GC07P055019	19	https://www.genecards.org/cgi-bin/carddisp.pl?gene=EGFR
NF1	Neurofibromin 1	Protein Coding	54	GC17P031045	18.99	https://www.genecards.org/cgi-bin/carddisp.pl?gene=NF1
DBH	Dopamine Beta-Hydroxylase	Protein Coding	56	GC09P133636	18.98	https://www.genecards.org/cgi-bin/carddisp.pl?gene=DBH
SBDS	SBDS Ribosome Maturation Factor	Protein Coding	48	GC07M066987	18.94	https://www.genecards.org/cgi-bin/carddisp.pl?gene=SBDS
HEXA	Hexosaminidase Subunit Alpha	Protein Coding	51	GC15M072340	18.94	https://www.genecards.org/cgi-bin/carddisp.pl?gene=HEXA
PTPN22	Protein Tyrosine Phosphatase Non-Receptor Type 22	Protein Coding	53	GC01M113813	18.88	https://www.genecards.org/cgi-bin/carddisp.pl?gene=PTPN22
CRAT	Carnitine O-Acetyltransferase	Protein Coding	50	GC09M129094	18.79	https://www.genecards.org/cgi-bin/carddisp.pl?gene=CRAT
HK1	Hexokinase 1	Protein Coding	57	GC10P069269	18.77	https://www.genecards.org/cgi-bin/carddisp.pl?gene=HK1
CASP3	Caspase 3	Protein Coding	57	GC04M184627	18.77	https://www.genecards.org/cgi-bin/carddisp.pl?gene=CASP3
VDR	Vitamin D Receptor	Protein Coding	57	GC12M047841	18.62	https://www.genecards.org/cgi-bin/carddisp.pl?gene=VDR
PNP	Purine Nucleoside Phosphorylase	Protein Coding	54	GC14P020468	18.58	https://www.genecards.org/cgi-bin/carddisp.pl?gene=PNP
CCND1	Cyclin D1	Protein Coding	59	GC11P069641	18.58	https://www.genecards.org/cgi-bin/carddisp.pl?gene=CCND1
GHR	Growth Hormone Receptor	Protein Coding	53	GC05P042429	18.57	https://www.genecards.org/cgi-bin/carddisp.pl?gene=GHR
NPM1	Nucleophosmin 1	Protein Coding	56	GC05P171387	18.55	https://www.genecards.org/cgi-bin/carddisp.pl?gene=NPM1
THBD	Thrombomodulin	Protein Coding	50	GC20M023026	18.43	https://www.genecards.org/cgi-bin/carddisp.pl?gene=THBD
IL13	Interleukin 13	Protein Coding	50	GC05P132656	18.37	https://www.genecards.org/cgi-bin/carddisp.pl?gene=IL13
SDHA	Succinate Dehydrogenase Complex Flavoprotein Subunit A	Protein Coding	53	GC05P000208	18.37	https://www.genecards.org/cgi-bin/carddisp.pl?gene=SDHA
APRT	Adenine Phosphoribosyltransferase	Protein Coding	53	GC16M088810	18.35	https://www.genecards.org/cgi-bin/carddisp.pl?gene=APRT
BDNF	Brain Derived Neurotrophic Factor	Protein Coding	53	GC11M027654	18.31	https://www.genecards.org/cgi-bin/carddisp.pl?gene=BDNF
IGF2R	Insulin Like Growth Factor 2 Receptor	Protein Coding	51	GC06P159969	18.31	https://www.genecards.org/cgi-bin/carddisp.pl?gene=IGF2R
PTPRC	Protein Tyrosine Phosphatase Receptor Type C	Protein Coding	57	GC01P198607	18.22	https://www.genecards.org/cgi-bin/carddisp.pl?gene=PTPRC
CSF2	Colony Stimulating Factor 2	Protein Coding	50	GC05P132073	18.16	https://www.genecards.org/cgi-bin/carddisp.pl?gene=CSF2
IGF1R	Insulin Like Growth Factor 1 Receptor	Protein Coding	62	GC15P098648	17.91	https://www.genecards.org/cgi-bin/carddisp.pl?gene=IGF1R
MAD2L2	Mitotic Arrest Deficient 2 Like 2	Protein Coding	50	GC01M011734	17.9	https://www.genecards.org/cgi-bin/carddisp.pl?gene=MAD2L2
RUNX1	Runt Related Transcription Factor 1	Protein Coding	55	GC21M034787	17.88	https://www.genecards.org/cgi-bin/carddisp.pl?gene=RUNX1
MT-CYB	Mitochondrially Encoded Cytochrome B	Protein Coding	35	GCMTP014749	17.87	https://www.genecards.org/cgi-bin/carddisp.pl?gene=MT-CYB
RHAG	Rh Associated Glycoprotein	Protein Coding	50	GC06M049680	17.83	https://www.genecards.org/cgi-bin/carddisp.pl?gene=RHAG
ITGAM	Integrin Subunit Alpha M	Protein Coding	53	GC16P031306	17.81	https://www.genecards.org/cgi-bin/carddisp.pl?gene=ITGAM
CCL3	C-C Motif Chemokine Ligand 3	Protein Coding	45	GC17M036088	17.76	https://www.genecards.org/cgi-bin/carddisp.pl?gene=CCL3
DARS2	Aspartyl-TRNA Synthetase 2, Mitochondrial	Protein Coding	49	GC01P173824	17.72	https://www.genecards.org/cgi-bin/carddisp.pl?gene=DARS2
CSF3R	Colony Stimulating Factor 3 Receptor	Protein Coding	54	GC01M036466	17.7	https://www.genecards.org/cgi-bin/carddisp.pl?gene=CSF3R
MAT1A	Methionine Adenosyltransferase 1A	Protein Coding	53	GC10M080271	17.69	https://www.genecards.org/cgi-bin/carddisp.pl?gene=MAT1A
ERCC2	ERCC Excision Repair 2, TFIIH Core Complex Helicase Subunit	Protein Coding	53	GC19M045349	17.68	https://www.genecards.org/cgi-bin/carddisp.pl?gene=ERCC2
GALT	Galactose-1-Phosphate Uridylyltransferase	Protein Coding	53	GC09P034636	17.66	https://www.genecards.org/cgi-bin/carddisp.pl?gene=GALT
LIG4	DNA Ligase 4	Protein Coding	54	GC13M108207	17.64	https://www.genecards.org/cgi-bin/carddisp.pl?gene=LIG4
CFI	Complement Factor I	Protein Coding	52	GC04M109740	17.51	https://www.genecards.org/cgi-bin/carddisp.pl?gene=CFI
CHEK2	Checkpoint Kinase 2	Protein Coding	60	GC22M028687	17.5	https://www.genecards.org/cgi-bin/carddisp.pl?gene=CHEK2
MLH1	MutL Homolog 1	Protein Coding	53	GC03P036993	17.49	https://www.genecards.org/cgi-bin/carddisp.pl?gene=MLH1
F3	Coagulation Factor III, Tissue Factor	Protein Coding	51	GC01M094466	17.49	https://www.genecards.org/cgi-bin/carddisp.pl?gene=F3
GNAS	GNAS Complex Locus	Protein Coding	57	GC20P058839	17.48	https://www.genecards.org/cgi-bin/carddisp.pl?gene=GNAS
CFH	Complement Factor H	Protein Coding	52	GC01P196621	17.45	https://www.genecards.org/cgi-bin/carddisp.pl?gene=CFH
KMT2A	Lysine Methyltransferase 2A	Protein Coding	50	GC11P118436	17.43	https://www.genecards.org/cgi-bin/carddisp.pl?gene=KMT2A
VCAM1	Vascular Cell Adhesion Molecule 1	Protein Coding	52	GC01P100719	17.4	https://www.genecards.org/cgi-bin/carddisp.pl?gene=VCAM1
CREBBP	CREB Binding Protein	Protein Coding	58	GC16M003726	17.36	https://www.genecards.org/cgi-bin/carddisp.pl?gene=CREBBP
TG	Thyroglobulin	Protein Coding	49	GC08P132866	17.34	https://www.genecards.org/cgi-bin/carddisp.pl?gene=TG
CFP	Complement Factor Properdin	Protein Coding	50	GC0XM047624	17.33	https://www.genecards.org/cgi-bin/carddisp.pl?gene=CFP
NOS3	Nitric Oxide Synthase 3	Protein Coding	57	GC07P150990	17.28	https://www.genecards.org/cgi-bin/carddisp.pl?gene=NOS3
LMNA	Lamin A/C	Protein Coding	53	GC01P156082	17.26	https://www.genecards.org/cgi-bin/carddisp.pl?gene=LMNA
BGLAP	Bone Gamma-Carboxyglutamate Protein	Protein Coding	46	GC01P156211	17.2	https://www.genecards.org/cgi-bin/carddisp.pl?gene=BGLAP
IDH1	Isocitrate Dehydrogenase (NADP(+)) 1, Cytosolic	Protein Coding	59	GC02M208236	17.18	https://www.genecards.org/cgi-bin/carddisp.pl?gene=IDH1
RPS14	Ribosomal Protein S14	Protein Coding	50	GC05M150443	17.16	https://www.genecards.org/cgi-bin/carddisp.pl?gene=RPS14
PIK3CA	Phosphatidylinositol-4,5-Bisphosphate 3-Kinase Catalytic Subunit Alpha	Protein Coding	59	GC03P179148	17.15	https://www.genecards.org/cgi-bin/carddisp.pl?gene=PIK3CA
SCO2	SCO Cytochrome C Oxidase Assembly Protein 2	Protein Coding	50	GC22M050523	17.13	https://www.genecards.org/cgi-bin/carddisp.pl?gene=SCO2
COMT	Catechol-O-Methyltransferase	Protein Coding	58	GC22P019941	17.13	https://www.genecards.org/cgi-bin/carddisp.pl?gene=COMT
CD40	CD40 Molecule	Protein Coding	54	GC20P046118	17.11	https://www.genecards.org/cgi-bin/carddisp.pl?gene=CD40
REN	Renin	Protein Coding	54	GC01M204123	17.1	https://www.genecards.org/cgi-bin/carddisp.pl?gene=REN
GAST	Gastrin	Protein Coding	46	GC17P041712	17.1	https://www.genecards.org/cgi-bin/carddisp.pl?gene=GAST
GSR	Glutathione-Disulfide Reductase	Protein Coding	54	GC08M030655	16.99	https://www.genecards.org/cgi-bin/carddisp.pl?gene=GSR
LRBA	LPS Responsive Beige-Like Anchor Protein	Protein Coding	47	GC04M150264	16.9	https://www.genecards.org/cgi-bin/carddisp.pl?gene=LRBA
COQ2	Coenzyme Q2, Polyprenyltransferase	Protein Coding	48	GC04M083138	16.87	https://www.genecards.org/cgi-bin/carddisp.pl?gene=COQ2
GNRH1	Gonadotropin Releasing Hormone 1	Protein Coding	48	GC08M025419	16.85	https://www.genecards.org/cgi-bin/carddisp.pl?gene=GNRH1
GSS	Glutathione Synthetase	Protein Coding	54	GC20M034928	16.84	https://www.genecards.org/cgi-bin/carddisp.pl?gene=GSS
NOS2	Nitric Oxide Synthase 2	Protein Coding	56	GC17M027756	16.81	https://www.genecards.org/cgi-bin/carddisp.pl?gene=NOS2
XRCC2	X-Ray Repair Cross Complementing 2	Protein Coding	47	GC07M152644	16.78	https://www.genecards.org/cgi-bin/carddisp.pl?gene=XRCC2
PRL	Prolactin	Protein Coding	49	GC06M022230	16.72	https://www.genecards.org/cgi-bin/carddisp.pl?gene=PRL
CETP	Cholesteryl Ester Transfer Protein	Protein Coding	53	GC16P056996	16.71	https://www.genecards.org/cgi-bin/carddisp.pl?gene=CETP
CYP11B2	Cytochrome P450 Family 11 Subfamily B Member 2	Protein Coding	53	GC08M142910	16.68	https://www.genecards.org/cgi-bin/carddisp.pl?gene=CYP11B2
CIITA	Class II Major Histocompatibility Complex Transactivator	Protein Coding	51	GC16P010879	16.67	https://www.genecards.org/cgi-bin/carddisp.pl?gene=CIITA
SLC11A1	Solute Carrier Family 11 Member 1	Protein Coding	53	GC02P218382	16.66	https://www.genecards.org/cgi-bin/carddisp.pl?gene=SLC11A1
SST	Somatostatin	Protein Coding	48	GC03M187668	16.59	https://www.genecards.org/cgi-bin/carddisp.pl?gene=SST
SYNE1	Spectrin Repeat Containing Nuclear Envelope Protein 1	Protein Coding	46	GC06M152121	16.58	https://www.genecards.org/cgi-bin/carddisp.pl?gene=SYNE1
HNF4A	Hepatocyte Nuclear Factor 4 Alpha	Protein Coding	57	GC20P044355	16.55	https://www.genecards.org/cgi-bin/carddisp.pl?gene=HNF4A
HLA-G	Major Histocompatibility Complex, Class I, G	Protein Coding	50	GC06P032171	16.47	https://www.genecards.org/cgi-bin/carddisp.pl?gene=HLA-G
TET2	Tet Methylcytosine Dioxygenase 2	Protein Coding	50	GC04P105145	16.47	https://www.genecards.org/cgi-bin/carddisp.pl?gene=TET2
PC	Pyruvate Carboxylase	Protein Coding	53	GC11M066865	16.47	https://www.genecards.org/cgi-bin/carddisp.pl?gene=PC
NR5A1	Nuclear Receptor Subfamily 5 Group A Member 1	Protein Coding	56	GC09M124481	16.46	https://www.genecards.org/cgi-bin/carddisp.pl?gene=NR5A1
GCLC	Glutamate-Cysteine Ligase Catalytic Subunit	Protein Coding	51	GC06M053497	16.44	https://www.genecards.org/cgi-bin/carddisp.pl?gene=GCLC
IKBKG	Inhibitor Of Nuclear Factor Kappa B Kinase Regulatory Subunit Gamma	Protein Coding	54	GC0XP154541	16.38	https://www.genecards.org/cgi-bin/carddisp.pl?gene=IKBKG
ALOX5	Arachidonate 5-Lipoxygenase	Protein Coding	54	GC10P045338	16.32	https://www.genecards.org/cgi-bin/carddisp.pl?gene=ALOX5
NDUFS4	NADH:Ubiquinone Oxidoreductase Subunit S4	Protein Coding	48	GC05P053560	16.19	https://www.genecards.org/cgi-bin/carddisp.pl?gene=NDUFS4
HMBS	Hydroxymethylbilane Synthase	Protein Coding	53	GC11P119084	16.18	https://www.genecards.org/cgi-bin/carddisp.pl?gene=HMBS
CYP17A1	Cytochrome P450 Family 17 Subfamily A Member 1	Protein Coding	56	GC10M102830	16.17	https://www.genecards.org/cgi-bin/carddisp.pl?gene=CYP17A1
NDUFS1	NADH:Ubiquinone Oxidoreductase Core Subunit S1	Protein Coding	51	GC02M206114	16.17	https://www.genecards.org/cgi-bin/carddisp.pl?gene=NDUFS1
PPARG	Peroxisome Proliferator Activated Receptor Gamma	Protein Coding	59	GC03P012328	16.11	https://www.genecards.org/cgi-bin/carddisp.pl?gene=PPARG
IGFBP3	Insulin Like Growth Factor Binding Protein 3	Protein Coding	51	GC07M045912	16.1	https://www.genecards.org/cgi-bin/carddisp.pl?gene=IGFBP3
CDKN1C	Cyclin Dependent Kinase Inhibitor 1C	Protein Coding	53	GC11M002904	16.06	https://www.genecards.org/cgi-bin/carddisp.pl?gene=CDKN1C
EPOR	Erythropoietin Receptor	Protein Coding	56	GC19M011377	16.03	https://www.genecards.org/cgi-bin/carddisp.pl?gene=EPOR
ATP1A3	ATPase Na+/K+ Transporting Subunit Alpha 3	Protein Coding	54	GC19M041966	15.98	https://www.genecards.org/cgi-bin/carddisp.pl?gene=ATP1A3
CDKN3	Cyclin Dependent Kinase Inhibitor 3	Protein Coding	47	GC14P054398	15.97	https://www.genecards.org/cgi-bin/carddisp.pl?gene=CDKN3
PON1	Paraoxonase 1	Protein Coding	53	GC07M095297	15.87	https://www.genecards.org/cgi-bin/carddisp.pl?gene=PON1
ELN	Elastin	Protein Coding	50	GC07P074027	15.82	https://www.genecards.org/cgi-bin/carddisp.pl?gene=ELN
APOC3	Apolipoprotein C3	Protein Coding	49	GC11P116829	15.78	https://www.genecards.org/cgi-bin/carddisp.pl?gene=APOC3
SPP1	Secreted Phosphoprotein 1	Protein Coding	52	GC04P087975	15.75	https://www.genecards.org/cgi-bin/carddisp.pl?gene=SPP1
MAP2K1	Mitogen-Activated Protein Kinase Kinase 1	Protein Coding	61	GC15P066386	15.72	https://www.genecards.org/cgi-bin/carddisp.pl?gene=MAP2K1
COQ8A	Coenzyme Q8A	Protein Coding	40	GC01P226899	15.72	https://www.genecards.org/cgi-bin/carddisp.pl?gene=COQ8A
TRNT1	TRNA Nucleotidyl Transferase 1	Protein Coding	48	GC03P003126	15.65	https://www.genecards.org/cgi-bin/carddisp.pl?gene=TRNT1
LCAT	Lecithin-Cholesterol Acyltransferase	Protein Coding	53	GC16M067939	15.61	https://www.genecards.org/cgi-bin/carddisp.pl?gene=LCAT
GRM1	Glutamate Metabotropic Receptor 1	Protein Coding	57	GC06P145973	15.61	https://www.genecards.org/cgi-bin/carddisp.pl?gene=GRM1
ETFDH	Electron Transfer Flavoprotein Dehydrogenase	Protein Coding	51	GC04P158672	15.56	https://www.genecards.org/cgi-bin/carddisp.pl?gene=ETFDH
IRF1	Interferon Regulatory Factor 1	Protein Coding	54	GC05M132481	15.52	https://www.genecards.org/cgi-bin/carddisp.pl?gene=IRF1
WRN	Werner Syndrome RecQ Like Helicase	Protein Coding	53	GC08P031010	15.52	https://www.genecards.org/cgi-bin/carddisp.pl?gene=WRN
G6PC	Glucose-6-Phosphatase Catalytic Subunit	Protein Coding	51	GC17P042900	15.51	https://www.genecards.org/cgi-bin/carddisp.pl?gene=G6PC
ETV6	ETS Variant 6	Protein Coding	52	GC12P011670	15.48	https://www.genecards.org/cgi-bin/carddisp.pl?gene=ETV6
NGF	Nerve Growth Factor	Protein Coding	57	GC01M115285	15.46	https://www.genecards.org/cgi-bin/carddisp.pl?gene=NGF
DNM1	Dynamin 1	Protein Coding	57	GC09P128203	15.46	https://www.genecards.org/cgi-bin/carddisp.pl?gene=DNM1
STK11	Serine/Threonine Kinase 11	Protein Coding	55	GC19P001205	15.45	https://www.genecards.org/cgi-bin/carddisp.pl?gene=STK11
MIR34A	MicroRNA 34a	RNA Gene	24	GC01M009151	15.38	https://www.genecards.org/cgi-bin/carddisp.pl?gene=MIR34A
WDR81	WD Repeat Domain 81	Protein Coding	41	GC17P001716	15.37	https://www.genecards.org/cgi-bin/carddisp.pl?gene=WDR81
FAH	Fumarylacetoacetate Hydrolase	Protein Coding	53	GC15P080152	15.35	https://www.genecards.org/cgi-bin/carddisp.pl?gene=FAH
TPMT	Thiopurine S-Methyltransferase	Protein Coding	54	GC06M018072	15.24	https://www.genecards.org/cgi-bin/carddisp.pl?gene=TPMT
MYD88	MYD88 Innate Immune Signal Transduction Adaptor	Protein Coding	56	GC03P038179	15.23	https://www.genecards.org/cgi-bin/carddisp.pl?gene=MYD88
ABCD3	ATP Binding Cassette Subfamily D Member 3	Protein Coding	50	GC01P094355	15.22	https://www.genecards.org/cgi-bin/carddisp.pl?gene=ABCD3
ATXN1	Ataxin 1	Protein Coding	49	GC06M016299	15.22	https://www.genecards.org/cgi-bin/carddisp.pl?gene=ATXN1
STAT5B	Signal Transducer And Activator Of Transcription 5B	Protein Coding	56	GC17M042199	15.21	https://www.genecards.org/cgi-bin/carddisp.pl?gene=STAT5B
RFWD3	Ring Finger And WD Repeat Domain 3	Protein Coding	46	GC16M074656	15.2	https://www.genecards.org/cgi-bin/carddisp.pl?gene=RFWD3
SLC6A3	Solute Carrier Family 6 Member 3	Protein Coding	56	GC05M001392	15.15	https://www.genecards.org/cgi-bin/carddisp.pl?gene=SLC6A3
CDK4	Cyclin Dependent Kinase 4	Protein Coding	62	GC12M057743	15.11	https://www.genecards.org/cgi-bin/carddisp.pl?gene=CDK4
TSC2	TSC Complex Subunit 2	Protein Coding	56	GC16P002288	15.1	https://www.genecards.org/cgi-bin/carddisp.pl?gene=TSC2
CS	Citrate Synthase	Protein Coding	50	GC12M056271	15.1	https://www.genecards.org/cgi-bin/carddisp.pl?gene=CS
ITGB2	Integrin Subunit Beta 2	Protein Coding	57	GC21M044885	15.1	https://www.genecards.org/cgi-bin/carddisp.pl?gene=ITGB2
ITPR1	Inositol 1,4,5-Trisphosphate Receptor Type 1	Protein Coding	56	GC03P004486	15.09	https://www.genecards.org/cgi-bin/carddisp.pl?gene=ITPR1
CFTR	Cystic Fibrosis Transmembrane Conductance Regulator	Protein Coding	58	GC07P117465	15.08	https://www.genecards.org/cgi-bin/carddisp.pl?gene=CFTR
IL11	Interleukin 11	Protein Coding	47	GC19M055364	15.03	https://www.genecards.org/cgi-bin/carddisp.pl?gene=IL11
MMACHC	Metabolism Of Cobalamin Associated C	Protein Coding	48	GC01P045500	14.96	https://www.genecards.org/cgi-bin/carddisp.pl?gene=MMACHC
WFS1	Wolframin ER Transmembrane Glycoprotein	Protein Coding	50	GC04P006271	14.95	https://www.genecards.org/cgi-bin/carddisp.pl?gene=WFS1
TBCE	Tubulin Folding Cofactor E	Protein Coding	46	GC01P235367	14.92	https://www.genecards.org/cgi-bin/carddisp.pl?gene=TBCE
GALNS	Galactosamine (N-Acetyl)-6-Sulfatase	Protein Coding	51	GC16M088813	14.91	https://www.genecards.org/cgi-bin/carddisp.pl?gene=GALNS
MIPEP	Mitochondrial Intermediate Peptidase	Protein Coding	48	GC13M023730	14.9	https://www.genecards.org/cgi-bin/carddisp.pl?gene=MIPEP
SH2B3	SH2B Adaptor Protein 3	Protein Coding	53	GC12P111405	14.88	https://www.genecards.org/cgi-bin/carddisp.pl?gene=SH2B3
F10	Coagulation Factor X	Protein Coding	55	GC13P113122	14.83	https://www.genecards.org/cgi-bin/carddisp.pl?gene=F10
MIR21	MicroRNA 21	RNA Gene	24	GC17P059841	14.82	https://www.genecards.org/cgi-bin/carddisp.pl?gene=MIR21
ALPP	Alkaline Phosphatase, Placental	Protein Coding	51	GC02P232378	14.79	https://www.genecards.org/cgi-bin/carddisp.pl?gene=ALPP
VEGFA	Vascular Endothelial Growth Factor A	Protein Coding	56	GC06P043770	14.78	https://www.genecards.org/cgi-bin/carddisp.pl?gene=VEGFA
KNG1	Kininogen 1	Protein Coding	50	GC03P186717	14.77	https://www.genecards.org/cgi-bin/carddisp.pl?gene=KNG1
HELLS	Helicase, Lymphoid Specific	Protein Coding	51	GC10P094501	14.76	https://www.genecards.org/cgi-bin/carddisp.pl?gene=HELLS
DNA2	DNA Replication Helicase/Nuclease 2	Protein Coding	48	GC10M068414	14.72	https://www.genecards.org/cgi-bin/carddisp.pl?gene=DNA2
C4A	Complement C4A (Rodgers Blood Group)	Protein Coding	48	GC06P032339	14.71	https://www.genecards.org/cgi-bin/carddisp.pl?gene=C4A
SLC22A5	Solute Carrier Family 22 Member 5	Protein Coding	53	GC05P132369	14.68	https://www.genecards.org/cgi-bin/carddisp.pl?gene=SLC22A5
F11	Coagulation Factor XI	Protein Coding	51	GC04P186265	14.68	https://www.genecards.org/cgi-bin/carddisp.pl?gene=F11
RAG1	Recombination Activating 1	Protein Coding	52	GC11P036546	14.65	https://www.genecards.org/cgi-bin/carddisp.pl?gene=RAG1
SMARCA4	SWI/SNF Related, Matrix Associated, Actin Dependent Regulator Of Chromatin, Subfamily A, Member 4	Protein Coding	57	GC19P010932	14.63	https://www.genecards.org/cgi-bin/carddisp.pl?gene=SMARCA4
DNMT3B	DNA Methyltransferase 3 Beta	Protein Coding	56	GC20P032762	14.47	https://www.genecards.org/cgi-bin/carddisp.pl?gene=DNMT3B
ATP8A2	ATPase Phospholipid Transporting 8A2	Protein Coding	48	GC13P025373	14.45	https://www.genecards.org/cgi-bin/carddisp.pl?gene=ATP8A2
C5	Complement C5	Protein Coding	53	GC09M120952	14.43	https://www.genecards.org/cgi-bin/carddisp.pl?gene=C5
SYP	Synaptophysin	Protein Coding	50	GC0XM049187	14.42	https://www.genecards.org/cgi-bin/carddisp.pl?gene=SYP
NFKB1	Nuclear Factor Kappa B Subunit 1	Protein Coding	59	GC04P102501	14.4	https://www.genecards.org/cgi-bin/carddisp.pl?gene=NFKB1
BRAF	B-Raf Proto-Oncogene, Serine/Threonine Kinase	Protein Coding	61	GC07M140719	14.4	https://www.genecards.org/cgi-bin/carddisp.pl?gene=BRAF
MECP2	Methyl-CpG Binding Protein 2	Protein Coding	52	GC0XM154021	14.4	https://www.genecards.org/cgi-bin/carddisp.pl?gene=MECP2
NDUFA1	NADH:Ubiquinone Oxidoreductase Subunit A1	Protein Coding	49	GC0XP119871	14.39	https://www.genecards.org/cgi-bin/carddisp.pl?gene=NDUFA1
HMGA2	High Mobility Group AT-Hook 2	Protein Coding	51	GC12P065824	14.34	https://www.genecards.org/cgi-bin/carddisp.pl?gene=HMGA2
MRE11	MRE11 Homolog, Double Strand Break Repair Nuclease	Protein Coding	46	GC11M094416	14.34	https://www.genecards.org/cgi-bin/carddisp.pl?gene=MRE11
CASP10	Caspase 10	Protein Coding	54	GC02P201182	14.34	https://www.genecards.org/cgi-bin/carddisp.pl?gene=CASP10
TLR4	Toll Like Receptor 4	Protein Coding	57	GC09P117704	14.33	https://www.genecards.org/cgi-bin/carddisp.pl?gene=TLR4
MMP9	Matrix Metallopeptidase 9	Protein Coding	60	GC20P046008	14.31	https://www.genecards.org/cgi-bin/carddisp.pl?gene=MMP9
PTRH2	Peptidyl-TRNA Hydrolase 2	Protein Coding	51	GC17M059674	14.31	https://www.genecards.org/cgi-bin/carddisp.pl?gene=PTRH2
PPOX	Protoporphyrinogen Oxidase	Protein Coding	50	GC01P161167	14.31	https://www.genecards.org/cgi-bin/carddisp.pl?gene=PPOX
PLG	Plasminogen	Protein Coding	54	GC06P160702	14.29	https://www.genecards.org/cgi-bin/carddisp.pl?gene=PLG
SLC46A1	Solute Carrier Family 46 Member 1	Protein Coding	51	GC17M029280	14.21	https://www.genecards.org/cgi-bin/carddisp.pl?gene=SLC46A1
AFG3L2	AFG3 Like Matrix AAA Peptidase Subunit 2	Protein Coding	50	GC18M012328	14.21	https://www.genecards.org/cgi-bin/carddisp.pl?gene=AFG3L2
AHCY	Adenosylhomocysteinase	Protein Coding	57	GC20M034237	14.2	https://www.genecards.org/cgi-bin/carddisp.pl?gene=AHCY
TMPRSS11A	Transmembrane Serine Protease 11A	Protein Coding	43	GC04M067909	14.19	https://www.genecards.org/cgi-bin/carddisp.pl?gene=TMPRSS11A
IL1A	Interleukin 1 Alpha	Protein Coding	50	GC02M112773	14.18	https://www.genecards.org/cgi-bin/carddisp.pl?gene=IL1A
IFNA1	Interferon Alpha 1	Protein Coding	45	GC09P021463	14.12	https://www.genecards.org/cgi-bin/carddisp.pl?gene=IFNA1
SELP	Selectin P	Protein Coding	52	GC01M169558	14.11	https://www.genecards.org/cgi-bin/carddisp.pl?gene=SELP
COX5A	Cytochrome C Oxidase Subunit 5A	Protein Coding	50	GC15M074919	14.06	https://www.genecards.org/cgi-bin/carddisp.pl?gene=COX5A
CCL5	C-C Motif Chemokine Ligand 5	Protein Coding	50	GC17M035871	14.04	https://www.genecards.org/cgi-bin/carddisp.pl?gene=CCL5
MT-CO2	Mitochondrially Encoded Cytochrome C Oxidase II	Protein Coding	37	GCMTP007587	13.98	https://www.genecards.org/cgi-bin/carddisp.pl?gene=MT-CO2
ESR1	Estrogen Receptor 1	Protein Coding	60	GC06P151656	13.9	https://www.genecards.org/cgi-bin/carddisp.pl?gene=ESR1
RBP4	Retinol Binding Protein 4	Protein Coding	51	GC10M093591	13.86	https://www.genecards.org/cgi-bin/carddisp.pl?gene=RBP4
MMP1	Matrix Metallopeptidase 1	Protein Coding	58	GC11M102810	13.84	https://www.genecards.org/cgi-bin/carddisp.pl?gene=MMP1
PMS2	PMS1 Homolog 2, Mismatch Repair System Component	Protein Coding	54	GC07M005973	13.83	https://www.genecards.org/cgi-bin/carddisp.pl?gene=PMS2
SLC6A4	Solute Carrier Family 6 Member 4	Protein Coding	54	GC17M030194	13.81	https://www.genecards.org/cgi-bin/carddisp.pl?gene=SLC6A4
IL12RB1	Interleukin 12 Receptor Subunit Beta 1	Protein Coding	51	GC19M018030	13.8	https://www.genecards.org/cgi-bin/carddisp.pl?gene=IL12RB1
NAGLU	N-Acetyl-Alpha-Glucosaminidase	Protein Coding	50	GC17P042535	13.75	https://www.genecards.org/cgi-bin/carddisp.pl?gene=NAGLU
CFB	Complement Factor B	Protein Coding	52	GC06P031945	13.71	https://www.genecards.org/cgi-bin/carddisp.pl?gene=CFB
NDUFV1	NADH:Ubiquinone Oxidoreductase Core Subunit V1	Protein Coding	51	GC11P067624	13.69	https://www.genecards.org/cgi-bin/carddisp.pl?gene=NDUFV1
POR	Cytochrome P450 Oxidoreductase	Protein Coding	55	GC07P075899	13.68	https://www.genecards.org/cgi-bin/carddisp.pl?gene=POR
IGHE	Immunoglobulin Heavy Constant Epsilon	Protein Coding	31	GC14M105754	13.67	https://www.genecards.org/cgi-bin/carddisp.pl?gene=IGHE
ABCB1	ATP Binding Cassette Subfamily B Member 1	Protein Coding	57	GC07M087504	13.66	https://www.genecards.org/cgi-bin/carddisp.pl?gene=ABCB1
PRKCD	Protein Kinase C Delta	Protein Coding	60	GC03P053190	13.63	https://www.genecards.org/cgi-bin/carddisp.pl?gene=PRKCD
ATP2B3	ATPase Plasma Membrane Ca2+ Transporting 3	Protein Coding	53	GC0XP153517	13.61	https://www.genecards.org/cgi-bin/carddisp.pl?gene=ATP2B3
SDHD	Succinate Dehydrogenase Complex Subunit D	Protein Coding	50	GC11P112087	13.57	https://www.genecards.org/cgi-bin/carddisp.pl?gene=SDHD
NT5C3A	5'-Nucleotidase, Cytosolic IIIA	Protein Coding	47	GC07M033014	13.55	https://www.genecards.org/cgi-bin/carddisp.pl?gene=NT5C3A
NLRP3	NLR Family Pyrin Domain Containing 3	Protein Coding	53	GC01P247415	13.54	https://www.genecards.org/cgi-bin/carddisp.pl?gene=NLRP3
PNPO	Pyridoxamine 5'-Phosphate Oxidase	Protein Coding	51	GC17P047941	13.53	https://www.genecards.org/cgi-bin/carddisp.pl?gene=PNPO
FN1	Fibronectin 1	Protein Coding	56	GC02M215360	13.52	https://www.genecards.org/cgi-bin/carddisp.pl?gene=FN1
SERPINA3	Serpin Family A Member 3	Protein Coding	50	GC14P094612	13.51	https://www.genecards.org/cgi-bin/carddisp.pl?gene=SERPINA3
CYB5R3	Cytochrome B5 Reductase 3	Protein Coding	51	GC22M042617	13.49	https://www.genecards.org/cgi-bin/carddisp.pl?gene=CYB5R3
LIPC	Lipase C, Hepatic Type	Protein Coding	52	GC15P058410	13.47	https://www.genecards.org/cgi-bin/carddisp.pl?gene=LIPC
S100B	S100 Calcium Binding Protein B	Protein Coding	52	GC21M046600	13.45	https://www.genecards.org/cgi-bin/carddisp.pl?gene=S100B
GYPA	Glycophorin A (MNS Blood Group)	Protein Coding	49	GC04M144109	13.29	https://www.genecards.org/cgi-bin/carddisp.pl?gene=GYPA
IDH2	Isocitrate Dehydrogenase (NADP(+)) 2, Mitochondrial	Protein Coding	58	GC15M090083	13.25	https://www.genecards.org/cgi-bin/carddisp.pl?gene=IDH2
ASXL1	ASXL Transcriptional Regulator 1	Protein Coding	50	GC20P032359	13.25	https://www.genecards.org/cgi-bin/carddisp.pl?gene=ASXL1
TNFRSF1B	TNF Receptor Superfamily Member 1B	Protein Coding	54	GC01P012167	13.24	https://www.genecards.org/cgi-bin/carddisp.pl?gene=TNFRSF1B
ARSB	Arylsulfatase B	Protein Coding	51	GC05M078777	13.24	https://www.genecards.org/cgi-bin/carddisp.pl?gene=ARSB
MT-CO3	Mitochondrially Encoded Cytochrome C Oxidase III	Protein Coding	32	GCMTP009209	13.2	https://www.genecards.org/cgi-bin/carddisp.pl?gene=MT-CO3
ACE	Angiotensin I Converting Enzyme	Protein Coding	55	GC17P063477	13.16	https://www.genecards.org/cgi-bin/carddisp.pl?gene=ACE
GAD1	Glutamate Decarboxylase 1	Protein Coding	57	GC02P170813	13.16	https://www.genecards.org/cgi-bin/carddisp.pl?gene=GAD1
CR1	Complement C3b/C4b Receptor 1 (Knops Blood Group)	Protein Coding	51	GC01P207496	13.15	https://www.genecards.org/cgi-bin/carddisp.pl?gene=CR1
ITGB3	Integrin Subunit Beta 3	Protein Coding	56	GC17P047254	13.1	https://www.genecards.org/cgi-bin/carddisp.pl?gene=ITGB3
DES	Desmin	Protein Coding	54	GC02P219418	13.07	https://www.genecards.org/cgi-bin/carddisp.pl?gene=DES
APP	Amyloid Beta Precursor Protein	Protein Coding	57	GC21M025880	13.07	https://www.genecards.org/cgi-bin/carddisp.pl?gene=APP
ANXA5	Annexin A5	Protein Coding	52	GC04M121667	13.05	https://www.genecards.org/cgi-bin/carddisp.pl?gene=ANXA5
AHSP	Alpha Hemoglobin Stabilizing Protein	Protein Coding	42	GC16P031540	13.05	https://www.genecards.org/cgi-bin/carddisp.pl?gene=AHSP
CELIAC2	Celiac Disease 2	Genetic Locus	7	GC05U900007	13.05	https://www.genecards.org/cgi-bin/carddisp.pl?gene=CELIAC2
CELIAC5	Celiac Disease, Susceptibility To, 5	Genetic Locus	4	GC15U900548	13.05	https://www.genecards.org/cgi-bin/carddisp.pl?gene=CELIAC5
CELIAC10	Celiac Disease, Susceptibility To, 10	Genetic Locus	3	GC03U901211	13.05	https://www.genecards.org/cgi-bin/carddisp.pl?gene=CELIAC10
CELIAC11	Celiac Disease, Susceptibility To, 11	Genetic Locus	3	GC03U901236	13.05	https://www.genecards.org/cgi-bin/carddisp.pl?gene=CELIAC11
CELIAC12	Celiac Disease, Susceptibility To, 12	Genetic Locus	3	GC06U901611	13.05	https://www.genecards.org/cgi-bin/carddisp.pl?gene=CELIAC12
CELIAC13	Celiac Disease, Susceptibility To, 13	Genetic Locus	3	GC12U901080	13.05	https://www.genecards.org/cgi-bin/carddisp.pl?gene=CELIAC13
CELIAC6	Celiac Disease, Susceptibility To, 6	Genetic Locus	3	GC04U900984	13.05	https://www.genecards.org/cgi-bin/carddisp.pl?gene=CELIAC6
CELIAC7	Celiac Disease, Susceptibility To, 7	Genetic Locus	3	GC01U902349	13.05	https://www.genecards.org/cgi-bin/carddisp.pl?gene=CELIAC7
CELIAC8	Celiac Disease, Susceptibility To, 8	Genetic Locus	3	GC02U901656	13.05	https://www.genecards.org/cgi-bin/carddisp.pl?gene=CELIAC8
CELIAC9	Celiac Disease, Susceptibility To, 9	Genetic Locus	3	GC03U901197	13.05	https://www.genecards.org/cgi-bin/carddisp.pl?gene=CELIAC9
KCND3	Potassium Voltage-Gated Channel Subfamily D Member 3	Protein Coding	52	GC01M111770	13.02	https://www.genecards.org/cgi-bin/carddisp.pl?gene=KCND3
KCNJ11	Potassium Voltage-Gated Channel Subfamily J Member 11	Protein Coding	54	GC11M017364	12.99	https://www.genecards.org/cgi-bin/carddisp.pl?gene=KCNJ11
BCL11A	BAF Chromatin Remodeling Complex Subunit BCL11A	Protein Coding	49	GC02M060420	12.97	https://www.genecards.org/cgi-bin/carddisp.pl?gene=BCL11A
GCH1	GTP Cyclohydrolase 1	Protein Coding	53	GC14M054842	12.96	https://www.genecards.org/cgi-bin/carddisp.pl?gene=GCH1
PTGS2	Prostaglandin-Endoperoxide Synthase 2	Protein Coding	56	GC01M186640	12.94	https://www.genecards.org/cgi-bin/carddisp.pl?gene=PTGS2
MAPK1	Mitogen-Activated Protein Kinase 1	Protein Coding	58	GC22M021754	12.92	https://www.genecards.org/cgi-bin/carddisp.pl?gene=MAPK1
CALCA	Calcitonin Related Polypeptide Alpha	Protein Coding	49	GC11M014945	12.91	https://www.genecards.org/cgi-bin/carddisp.pl?gene=CALCA
MME	Membrane Metalloendopeptidase	Protein Coding	57	GC03P155024	12.87	https://www.genecards.org/cgi-bin/carddisp.pl?gene=MME
MT-ND3	Mitochondrially Encoded NADH:Ubiquinone Oxidoreductase Core Subunit 3	Protein Coding	35	GCMTP010061	12.8	https://www.genecards.org/cgi-bin/carddisp.pl?gene=MT-ND3
MIR221	MicroRNA 221	RNA Gene	21	GC0XM045746	12.78	https://www.genecards.org/cgi-bin/carddisp.pl?gene=MIR221
GNMT	Glycine N-Methyltransferase	Protein Coding	51	GC06P043271	12.77	https://www.genecards.org/cgi-bin/carddisp.pl?gene=GNMT
LCN2	Lipocalin 2	Protein Coding	50	GC09P128149	12.72	https://www.genecards.org/cgi-bin/carddisp.pl?gene=LCN2
NFKB2	Nuclear Factor Kappa B Subunit 2	Protein Coding	59	GC10P102394	12.7	https://www.genecards.org/cgi-bin/carddisp.pl?gene=NFKB2
RPS27A	Ribosomal Protein S27a	Protein Coding	50	GC02P055231	12.7	https://www.genecards.org/cgi-bin/carddisp.pl?gene=RPS27A
XIAP	X-Linked Inhibitor Of Apoptosis	Protein Coding	55	GC0XP123859	12.69	https://www.genecards.org/cgi-bin/carddisp.pl?gene=XIAP
TLR2	Toll Like Receptor 2	Protein Coding	56	GC04P153684	12.68	https://www.genecards.org/cgi-bin/carddisp.pl?gene=TLR2
TFE3	Transcription Factor Binding To IGHM Enhancer 3	Protein Coding	49	GC0XM049028	12.66	https://www.genecards.org/cgi-bin/carddisp.pl?gene=TFE3
MIR125A	MicroRNA 125a	RNA Gene	21	GC19P051731	12.61	https://www.genecards.org/cgi-bin/carddisp.pl?gene=MIR125A
SETD2	SET Domain Containing 2, Histone Lysine Methyltransferase	Protein Coding	53	GC03M047033	12.6	https://www.genecards.org/cgi-bin/carddisp.pl?gene=SETD2
TNFRSF11B	TNF Receptor Superfamily Member 11b	Protein Coding	54	GC08M118923	12.6	https://www.genecards.org/cgi-bin/carddisp.pl?gene=TNFRSF11B
HBS1L	HBS1 Like Translational GTPase	Protein Coding	46	GC06M134904	12.6	https://www.genecards.org/cgi-bin/carddisp.pl?gene=HBS1L
IFIH1	Interferon Induced With Helicase C Domain 1	Protein Coding	54	GC02M162267	12.57	https://www.genecards.org/cgi-bin/carddisp.pl?gene=IFIH1
ERCC1	ERCC Excision Repair 1, Endonuclease Non-Catalytic Subunit	Protein Coding	52	GC19M045409	12.53	https://www.genecards.org/cgi-bin/carddisp.pl?gene=ERCC1
DPAGT1	Dolichyl-Phosphate N-Acetylglucosaminephosphotransferase 1	Protein Coding	51	GC11M119096	12.46	https://www.genecards.org/cgi-bin/carddisp.pl?gene=DPAGT1
PTS	6-Pyruvoyltetrahydropterin Synthase	Protein Coding	53	GC11P112226	12.43	https://www.genecards.org/cgi-bin/carddisp.pl?gene=PTS
CYP11A1	Cytochrome P450 Family 11 Subfamily A Member 1	Protein Coding	55	GC15M074337	12.39	https://www.genecards.org/cgi-bin/carddisp.pl?gene=CYP11A1
RAF1	Raf-1 Proto-Oncogene, Serine/Threonine Kinase	Protein Coding	62	GC03M012583	12.39	https://www.genecards.org/cgi-bin/carddisp.pl?gene=RAF1
DDX11	DEAD/H-Box Helicase 11	Protein Coding	50	GC12P031073	12.38	https://www.genecards.org/cgi-bin/carddisp.pl?gene=DDX11
NKX2-1	NK2 Homeobox 1	Protein Coding	51	GC14M036516	12.38	https://www.genecards.org/cgi-bin/carddisp.pl?gene=NKX2-1
SI	Sucrase-Isomaltase	Protein Coding	50	GC03M164978	12.37	https://www.genecards.org/cgi-bin/carddisp.pl?gene=SI
MIR122	MicroRNA 122	RNA Gene	21	GC18P058451	12.34	https://www.genecards.org/cgi-bin/carddisp.pl?gene=MIR122
EPX	Eosinophil Peroxidase	Protein Coding	48	GC17P058192	12.3	https://www.genecards.org/cgi-bin/carddisp.pl?gene=EPX
IL5	Interleukin 5	Protein Coding	51	GC05M132541	12.28	https://www.genecards.org/cgi-bin/carddisp.pl?gene=IL5
CD44	CD44 Molecule (Indian Blood Group)	Protein Coding	54	GC11P035168	12.28	https://www.genecards.org/cgi-bin/carddisp.pl?gene=CD44
CXCL12	C-X-C Motif Chemokine Ligand 12	Protein Coding	51	GC10M044334	12.26	https://www.genecards.org/cgi-bin/carddisp.pl?gene=CXCL12
FGF23	Fibroblast Growth Factor 23	Protein Coding	51	GC12M004347	12.21	https://www.genecards.org/cgi-bin/carddisp.pl?gene=FGF23
SETBP1	SET Binding Protein 1	Protein Coding	47	GC18P044680	12.18	https://www.genecards.org/cgi-bin/carddisp.pl?gene=SETBP1
RNF168	Ring Finger Protein 168	Protein Coding	50	GC03M196468	12.15	https://www.genecards.org/cgi-bin/carddisp.pl?gene=RNF168
HSCB	HscB Mitochondrial Iron-Sulfur Cluster Cochaperone	Protein Coding	42	GC22P028742	12.09	https://www.genecards.org/cgi-bin/carddisp.pl?gene=HSCB
MAOA	Monoamine Oxidase A	Protein Coding	55	GC0XP043654	12.09	https://www.genecards.org/cgi-bin/carddisp.pl?gene=MAOA
PSMB8	Proteasome Subunit Beta 8	Protein Coding	57	GC06M032840	12.07	https://www.genecards.org/cgi-bin/carddisp.pl?gene=PSMB8
GSTP1	Glutathione S-Transferase Pi 1	Protein Coding	57	GC11P067583	12.03	https://www.genecards.org/cgi-bin/carddisp.pl?gene=GSTP1
PEX2	Peroxisomal Biogenesis Factor 2	Protein Coding	48	GC08M076980	12.02	https://www.genecards.org/cgi-bin/carddisp.pl?gene=PEX2
RNASE3	Ribonuclease A Family Member 3	Protein Coding	46	GC14P020891	12.02	https://www.genecards.org/cgi-bin/carddisp.pl?gene=RNASE3
CARD9	Caspase Recruitment Domain Family Member 9	Protein Coding	51	GC09M136361	11.98	https://www.genecards.org/cgi-bin/carddisp.pl?gene=CARD9
CSF1	Colony Stimulating Factor 1	Protein Coding	50	GC01P109911	11.94	https://www.genecards.org/cgi-bin/carddisp.pl?gene=CSF1
CDKN1A	Cyclin Dependent Kinase Inhibitor 1A	Protein Coding	57	GC06P042825	11.94	https://www.genecards.org/cgi-bin/carddisp.pl?gene=CDKN1A
NDUFS2	NADH:Ubiquinone Oxidoreductase Core Subunit S2	Protein Coding	51	GC01P161197	11.92	https://www.genecards.org/cgi-bin/carddisp.pl?gene=NDUFS2
PLCB1	Phospholipase C Beta 1	Protein Coding	54	GC20P008061	11.92	https://www.genecards.org/cgi-bin/carddisp.pl?gene=PLCB1
NLRC4	NLR Family CARD Domain Containing 4	Protein Coding	50	GC02M032224	11.9	https://www.genecards.org/cgi-bin/carddisp.pl?gene=NLRC4
RYR1	Ryanodine Receptor 1	Protein Coding	55	GC19P038434	11.81	https://www.genecards.org/cgi-bin/carddisp.pl?gene=RYR1
CYP27B1	Cytochrome P450 Family 27 Subfamily B Member 1	Protein Coding	53	GC12M057757	11.81	https://www.genecards.org/cgi-bin/carddisp.pl?gene=CYP27B1
MIR127	MicroRNA 127	RNA Gene	20	GC14P103469	11.8	https://www.genecards.org/cgi-bin/carddisp.pl?gene=MIR127
CDH1	Cadherin 1	Protein Coding	57	GC16P068737	11.79	https://www.genecards.org/cgi-bin/carddisp.pl?gene=CDH1
MB	Myoglobin	Protein Coding	50	GC22M035606	11.76	https://www.genecards.org/cgi-bin/carddisp.pl?gene=MB
SLC6A2	Solute Carrier Family 6 Member 2	Protein Coding	55	GC16P055656	11.75	https://www.genecards.org/cgi-bin/carddisp.pl?gene=SLC6A2
TKT	Transketolase	Protein Coding	54	GC03M053258	11.72	https://www.genecards.org/cgi-bin/carddisp.pl?gene=TKT
GNB1	G Protein Subunit Beta 1	Protein Coding	52	GC01M001785	11.71	https://www.genecards.org/cgi-bin/carddisp.pl?gene=GNB1
FMR1	Fragile X Mental Retardation 1	Protein Coding	51	GC0XP147912	11.68	https://www.genecards.org/cgi-bin/carddisp.pl?gene=FMR1
CCK	Cholecystokinin	Protein Coding	47	GC03M042274	11.67	https://www.genecards.org/cgi-bin/carddisp.pl?gene=CCK
TYMP	Thymidine Phosphorylase	Protein Coding	53	GC22M050525	11.67	https://www.genecards.org/cgi-bin/carddisp.pl?gene=TYMP
GSTT1	Glutathione S-Transferase Theta 1	Protein Coding	39	GC22Mi00270	11.65	https://www.genecards.org/cgi-bin/carddisp.pl?gene=GSTT1
AR	Androgen Receptor	Protein Coding	59	GC0XP067544	11.62	https://www.genecards.org/cgi-bin/carddisp.pl?gene=AR
CTSD	Cathepsin D	Protein Coding	59	GC11M001752	11.61	https://www.genecards.org/cgi-bin/carddisp.pl?gene=CTSD
MECOM	MDS1 And EVI1 Complex Locus	Protein Coding	54	GC03M169083	11.61	https://www.genecards.org/cgi-bin/carddisp.pl?gene=MECOM
F13A1	Coagulation Factor XIII A Chain	Protein Coding	51	GC06M006144	11.59	https://www.genecards.org/cgi-bin/carddisp.pl?gene=F13A1
GAD2	Glutamate Decarboxylase 2	Protein Coding	53	GC10P026240	11.58	https://www.genecards.org/cgi-bin/carddisp.pl?gene=GAD2
MAPK8	Mitogen-Activated Protein Kinase 8	Protein Coding	56	GC10P048306	11.53	https://www.genecards.org/cgi-bin/carddisp.pl?gene=MAPK8
IL18	Interleukin 18	Protein Coding	50	GC11M112143	11.52	https://www.genecards.org/cgi-bin/carddisp.pl?gene=IL18
SFTPC	Surfactant Protein C	Protein Coding	48	GC08P022156	11.51	https://www.genecards.org/cgi-bin/carddisp.pl?gene=SFTPC
TOP1	DNA Topoisomerase I	Protein Coding	53	GC20P041028	11.47	https://www.genecards.org/cgi-bin/carddisp.pl?gene=TOP1
TNFSF11	TNF Superfamily Member 11	Protein Coding	54	GC13P042562	11.44	https://www.genecards.org/cgi-bin/carddisp.pl?gene=TNFSF11
LAMP2	Lysosomal Associated Membrane Protein 2	Protein Coding	51	GC0XM120426	11.42	https://www.genecards.org/cgi-bin/carddisp.pl?gene=LAMP2
BCL2	BCL2 Apoptosis Regulator	Protein Coding	59	GC18M063123	11.41	https://www.genecards.org/cgi-bin/carddisp.pl?gene=BCL2
VIM	Vimentin	Protein Coding	56	GC10P017227	11.39	https://www.genecards.org/cgi-bin/carddisp.pl?gene=VIM
MIF	Macrophage Migration Inhibitory Factor	Protein Coding	55	GC22P023894	11.39	https://www.genecards.org/cgi-bin/carddisp.pl?gene=MIF
CD34	CD34 Molecule	Protein Coding	50	GC01M207880	11.37	https://www.genecards.org/cgi-bin/carddisp.pl?gene=CD34
TAT	Tyrosine Aminotransferase	Protein Coding	51	GC16M071565	11.37	https://www.genecards.org/cgi-bin/carddisp.pl?gene=TAT
IL17A	Interleukin 17A	Protein Coding	49	GC06P052186	11.37	https://www.genecards.org/cgi-bin/carddisp.pl?gene=IL17A
HBE1	Hemoglobin Subunit Epsilon 1	Protein Coding	45	GC11M005268	11.35	https://www.genecards.org/cgi-bin/carddisp.pl?gene=HBE1
NQO1	NAD(P)H Quinone Dehydrogenase 1	Protein Coding	56	GC16M069706	11.35	https://www.genecards.org/cgi-bin/carddisp.pl?gene=NQO1
SDHC	Succinate Dehydrogenase Complex Subunit C	Protein Coding	51	GC01P161285	11.32	https://www.genecards.org/cgi-bin/carddisp.pl?gene=SDHC
ALDOA	Aldolase, Fructose-Bisphosphate A	Protein Coding	54	GC16P030064	11.31	https://www.genecards.org/cgi-bin/carddisp.pl?gene=ALDOA
IL15	Interleukin 15	Protein Coding	47	GC04P141636	11.29	https://www.genecards.org/cgi-bin/carddisp.pl?gene=IL15
ABCB11	ATP Binding Cassette Subfamily B Member 11	Protein Coding	53	GC02M168922	11.23	https://www.genecards.org/cgi-bin/carddisp.pl?gene=ABCB11
SERPINA7	Serpin Family A Member 7	Protein Coding	45	GC0XM106032	11.23	https://www.genecards.org/cgi-bin/carddisp.pl?gene=SERPINA7
TALDO1	Transaldolase 1	Protein Coding	53	GC11P000749	11.21	https://www.genecards.org/cgi-bin/carddisp.pl?gene=TALDO1
MAPK14	Mitogen-Activated Protein Kinase 14	Protein Coding	59	GC06P042808	11.21	https://www.genecards.org/cgi-bin/carddisp.pl?gene=MAPK14
ATP7A	ATPase Copper Transporting Alpha	Protein Coding	53	GC0XP077916	11.14	https://www.genecards.org/cgi-bin/carddisp.pl?gene=ATP7A
RTEL1	Regulator Of Telomere Elongation Helicase 1	Protein Coding	46	GC20P063658	11.12	https://www.genecards.org/cgi-bin/carddisp.pl?gene=RTEL1
SLC25A37	Solute Carrier Family 25 Member 37	Protein Coding	44	GC08P023528	11.11	https://www.genecards.org/cgi-bin/carddisp.pl?gene=SLC25A37
IDUA	Iduronidase Alpha-L-	Protein Coding	48	GC04P000980	11.11	https://www.genecards.org/cgi-bin/carddisp.pl?gene=IDUA
PANK1	Pantothenate Kinase 1	Protein Coding	47	GC10M089579	11.09	https://www.genecards.org/cgi-bin/carddisp.pl?gene=PANK1
DAXX	Death Domain Associated Protein	Protein Coding	50	GC06M033318	11.09	https://www.genecards.org/cgi-bin/carddisp.pl?gene=DAXX
SLC34A1	Solute Carrier Family 34 Member 1	Protein Coding	48	GC05P177380	11.07	https://www.genecards.org/cgi-bin/carddisp.pl?gene=SLC34A1
IL1R1	Interleukin 1 Receptor Type 1	Protein Coding	52	GC02P102136	11.05	https://www.genecards.org/cgi-bin/carddisp.pl?gene=IL1R1
HNF1A	HNF1 Homeobox A	Protein Coding	52	GC12P120978	11.04	https://www.genecards.org/cgi-bin/carddisp.pl?gene=HNF1A
MDM2	MDM2 Proto-Oncogene	Protein Coding	59	GC12P068808	11.02	https://www.genecards.org/cgi-bin/carddisp.pl?gene=MDM2
CD28	CD28 Molecule	Protein Coding	53	GC02P203706	11.02	https://www.genecards.org/cgi-bin/carddisp.pl?gene=CD28
CYP2D6	Cytochrome P450 Family 2 Subfamily D Member 6	Protein Coding	56	GC22M042802	11	https://www.genecards.org/cgi-bin/carddisp.pl?gene=CYP2D6
GZMB	Granzyme B	Protein Coding	51	GC14M024630	10.98	https://www.genecards.org/cgi-bin/carddisp.pl?gene=GZMB
MIR223	MicroRNA 223	RNA Gene	21	GC0XP066018	10.95	https://www.genecards.org/cgi-bin/carddisp.pl?gene=MIR223
GBE1	1,4-Alpha-Glucan Branching Enzyme 1	Protein Coding	50	GC03M081489	10.94	https://www.genecards.org/cgi-bin/carddisp.pl?gene=GBE1
PKM	Pyruvate Kinase M1/2	Protein Coding	52	GC15M072199	10.93	https://www.genecards.org/cgi-bin/carddisp.pl?gene=PKM
SELE	Selectin E	Protein Coding	50	GC01M169722	10.93	https://www.genecards.org/cgi-bin/carddisp.pl?gene=SELE
LIF	LIF Interleukin 6 Family Cytokine	Protein Coding	49	GC22M030240	10.93	https://www.genecards.org/cgi-bin/carddisp.pl?gene=LIF
APOH	Apolipoprotein H	Protein Coding	50	GC17M066212	10.9	https://www.genecards.org/cgi-bin/carddisp.pl?gene=APOH
CYCS	Cytochrome C, Somatic	Protein Coding	55	GC07M025158	10.88	https://www.genecards.org/cgi-bin/carddisp.pl?gene=CYCS
NDUFV2	NADH:Ubiquinone Oxidoreductase Core Subunit V2	Protein Coding	50	GC18P009092	10.86	https://www.genecards.org/cgi-bin/carddisp.pl?gene=NDUFV2
BCL2L1	BCL2 Like 1	Protein Coding	54	GC20M031664	10.83	https://www.genecards.org/cgi-bin/carddisp.pl?gene=BCL2L1
DNMT3A	DNA Methyltransferase 3 Alpha	Protein Coding	57	GC02M025194	10.82	https://www.genecards.org/cgi-bin/carddisp.pl?gene=DNMT3A
RB1	RB Transcriptional Corepressor 1	Protein Coding	56	GC13P048303	10.81	https://www.genecards.org/cgi-bin/carddisp.pl?gene=RB1
EZH2	Enhancer Of Zeste 2 Polycomb Repressive Complex 2 Subunit	Protein Coding	60	GC07M148807	10.77	https://www.genecards.org/cgi-bin/carddisp.pl?gene=EZH2
BAX	BCL2 Associated X, Apoptosis Regulator	Protein Coding	54	GC19P048954	10.74	https://www.genecards.org/cgi-bin/carddisp.pl?gene=BAX
SKIV2L	Ski2 Like RNA Helicase	Protein Coding	50	GC06P031958	10.74	https://www.genecards.org/cgi-bin/carddisp.pl?gene=SKIV2L
CHGA	Chromogranin A	Protein Coding	48	GC14P092923	10.73	https://www.genecards.org/cgi-bin/carddisp.pl?gene=CHGA
SFTPB	Surfactant Protein B	Protein Coding	50	GC02M085657	10.71	https://www.genecards.org/cgi-bin/carddisp.pl?gene=SFTPB
MT-ND5	Mitochondrially Encoded NADH:Ubiquinone Oxidoreductase Core Subunit 5	Protein Coding	35	GCMTP012339	10.71	https://www.genecards.org/cgi-bin/carddisp.pl?gene=MT-ND5
STAT5A	Signal Transducer And Activator Of Transcription 5A	Protein Coding	52	GC17P042287	10.7	https://www.genecards.org/cgi-bin/carddisp.pl?gene=STAT5A
ADRB2	Adrenoceptor Beta 2	Protein Coding	56	GC05P148825	10.66	https://www.genecards.org/cgi-bin/carddisp.pl?gene=ADRB2
IL18R1	Interleukin 18 Receptor 1	Protein Coding	49	GC02P102345	10.65	https://www.genecards.org/cgi-bin/carddisp.pl?gene=IL18R1
NDUFS7	NADH:Ubiquinone Oxidoreductase Core Subunit S7	Protein Coding	51	GC19P001384	10.65	https://www.genecards.org/cgi-bin/carddisp.pl?gene=NDUFS7
NFE2L2	Nuclear Factor, Erythroid 2 Like 2	Protein Coding	54	GC02M177227	10.65	https://www.genecards.org/cgi-bin/carddisp.pl?gene=NFE2L2
MYCN	MYCN Proto-Oncogene, BHLH Transcription Factor	Protein Coding	53	GC02P015953	10.65	https://www.genecards.org/cgi-bin/carddisp.pl?gene=MYCN
PSTPIP1	Proline-Serine-Threonine Phosphatase Interacting Protein 1	Protein Coding	51	GC15P076993	10.63	https://www.genecards.org/cgi-bin/carddisp.pl?gene=PSTPIP1
UNC13D	Unc-13 Homolog D	Protein Coding	50	GC17M075827	10.62	https://www.genecards.org/cgi-bin/carddisp.pl?gene=UNC13D
NPPB	Natriuretic Peptide B	Protein Coding	50	GC01M011918	10.58	https://www.genecards.org/cgi-bin/carddisp.pl?gene=NPPB
PKD2	Polycystin 2, Transient Receptor Potential Cation Channel	Protein Coding	53	GC04P088007	10.58	https://www.genecards.org/cgi-bin/carddisp.pl?gene=PKD2
PARP1	Poly(ADP-Ribose) Polymerase 1	Protein Coding	56	GC01M226360	10.53	https://www.genecards.org/cgi-bin/carddisp.pl?gene=PARP1
FGF2	Fibroblast Growth Factor 2	Protein Coding	54	GC04P122826	10.52	https://www.genecards.org/cgi-bin/carddisp.pl?gene=FGF2
MIR199B	MicroRNA 199b	RNA Gene	20	GC09M128244	10.51	https://www.genecards.org/cgi-bin/carddisp.pl?gene=MIR199B
NPY	Neuropeptide Y	Protein Coding	52	GC07P024290	10.5	https://www.genecards.org/cgi-bin/carddisp.pl?gene=NPY
SCARB2	Scavenger Receptor Class B Member 2	Protein Coding	50	GC04M076158	10.47	https://www.genecards.org/cgi-bin/carddisp.pl?gene=SCARB2
SHH	Sonic Hedgehog Signaling Molecule	Protein Coding	56	GC07M155799	10.47	https://www.genecards.org/cgi-bin/carddisp.pl?gene=SHH
MIR203A	MicroRNA 203a	RNA Gene	21	GC14P104119	10.46	https://www.genecards.org/cgi-bin/carddisp.pl?gene=MIR203A
SOX2	SRY-Box 2	Protein Coding	53	GC03P181711	10.45	https://www.genecards.org/cgi-bin/carddisp.pl?gene=SOX2
GDNF	Glial Cell Derived Neurotrophic Factor	Protein Coding	54	GC05M037812	10.43	https://www.genecards.org/cgi-bin/carddisp.pl?gene=GDNF
GPX1	Glutathione Peroxidase 1	Protein Coding	54	GC03M049373	10.41	https://www.genecards.org/cgi-bin/carddisp.pl?gene=GPX1
ATP4A	ATPase H+/K+ Transporting Subunit Alpha	Protein Coding	48	GC19M039022	10.39	https://www.genecards.org/cgi-bin/carddisp.pl?gene=ATP4A
PPARA	Peroxisome Proliferator Activated Receptor Alpha	Protein Coding	51	GC22P046150	10.38	https://www.genecards.org/cgi-bin/carddisp.pl?gene=PPARA
CD38	CD38 Molecule	Protein Coding	51	GC04P015779	10.35	https://www.genecards.org/cgi-bin/carddisp.pl?gene=CD38
NDUFS8	NADH:Ubiquinone Oxidoreductase Core Subunit S8	Protein Coding	50	GC11P068030	10.33	https://www.genecards.org/cgi-bin/carddisp.pl?gene=NDUFS8
TBXAS1	Thromboxane A Synthase 1	Protein Coding	56	GC07P139777	10.33	https://www.genecards.org/cgi-bin/carddisp.pl?gene=TBXAS1
CYP2E1	Cytochrome P450 Family 2 Subfamily E Member 1	Protein Coding	52	GC10P133520	10.32	https://www.genecards.org/cgi-bin/carddisp.pl?gene=CYP2E1
SQSTM1	Sequestosome 1	Protein Coding	55	GC05P179806	10.28	https://www.genecards.org/cgi-bin/carddisp.pl?gene=SQSTM1
PDGFRA	Platelet Derived Growth Factor Receptor Alpha	Protein Coding	62	GC04P054229	10.26	https://www.genecards.org/cgi-bin/carddisp.pl?gene=PDGFRA
MUSK	Muscle Associated Receptor Tyrosine Kinase	Protein Coding	52	GC09P110668	10.25	https://www.genecards.org/cgi-bin/carddisp.pl?gene=MUSK
DDC	Dopa Decarboxylase	Protein Coding	59	GC07M050458	10.25	https://www.genecards.org/cgi-bin/carddisp.pl?gene=DDC
KCNQ1OT1	KCNQ1 Opposite Strand/Antisense Transcript 1	RNA Gene	28	GC11M002661	10.23	https://www.genecards.org/cgi-bin/carddisp.pl?gene=KCNQ1OT1
GYPC	Glycophorin C (Gerbich Blood Group)	Protein Coding	48	GC02P126655	10.19	https://www.genecards.org/cgi-bin/carddisp.pl?gene=GYPC
EGR1	Early Growth Response 1	Protein Coding	50	GC05P138465	10.17	https://www.genecards.org/cgi-bin/carddisp.pl?gene=EGR1
KMT2D	Lysine Methyltransferase 2D	Protein Coding	48	GC12M049018	10.13	https://www.genecards.org/cgi-bin/carddisp.pl?gene=KMT2D
LDLR	Low Density Lipoprotein Receptor	Protein Coding	56	GC19P011061	10.13	https://www.genecards.org/cgi-bin/carddisp.pl?gene=LDLR
EGF	Epidermal Growth Factor	Protein Coding	57	GC04P109912	10.11	https://www.genecards.org/cgi-bin/carddisp.pl?gene=EGF
PIK3C2A	Phosphatidylinositol-4-Phosphate 3-Kinase Catalytic Subunit Type 2 Alpha	Protein Coding	51	GC11M017127	10.1	https://www.genecards.org/cgi-bin/carddisp.pl?gene=PIK3C2A
ACTA2	Actin Alpha 2, Smooth Muscle	Protein Coding	54	GC10M088935	10.08	https://www.genecards.org/cgi-bin/carddisp.pl?gene=ACTA2
SELL	Selectin L	Protein Coding	48	GC01M169659	10.08	https://www.genecards.org/cgi-bin/carddisp.pl?gene=SELL
PCNA	Proliferating Cell Nuclear Antigen	Protein Coding	57	GC20M005114	10.07	https://www.genecards.org/cgi-bin/carddisp.pl?gene=PCNA
HMGCS2	3-Hydroxy-3-Methylglutaryl-CoA Synthase 2	Protein Coding	52	GC01M119747	10.06	https://www.genecards.org/cgi-bin/carddisp.pl?gene=HMGCS2
LEPR	Leptin Receptor	Protein Coding	55	GC01P065421	10.05	https://www.genecards.org/cgi-bin/carddisp.pl?gene=LEPR
HLA-DPB1	Major Histocompatibility Complex, Class II, DP Beta 1	Protein Coding	49	GC06P033043	10.02	https://www.genecards.org/cgi-bin/carddisp.pl?gene=HLA-DPB1
ENPP1	Ectonucleotide Pyrophosphatase/Phosphodiesterase 1	Protein Coding	54	GC06P131808	10.02	https://www.genecards.org/cgi-bin/carddisp.pl?gene=ENPP1
IFNA2	Interferon Alpha 2	Protein Coding	48	GC09M021374	9.99	https://www.genecards.org/cgi-bin/carddisp.pl?gene=IFNA2
TGM6	Transglutaminase 6	Protein Coding	45	GC20P002380	9.98	https://www.genecards.org/cgi-bin/carddisp.pl?gene=TGM6
PMM2	Phosphomannomutase 2	Protein Coding	53	GC16P008788	9.97	https://www.genecards.org/cgi-bin/carddisp.pl?gene=PMM2
COL2A1	Collagen Type II Alpha 1 Chain	Protein Coding	54	GC12M047972	9.95	https://www.genecards.org/cgi-bin/carddisp.pl?gene=COL2A1
HGF	Hepatocyte Growth Factor	Protein Coding	58	GC07M081699	9.91	https://www.genecards.org/cgi-bin/carddisp.pl?gene=HGF
AGTR1	Angiotensin II Receptor Type 1	Protein Coding	56	GC03P148697	9.91	https://www.genecards.org/cgi-bin/carddisp.pl?gene=AGTR1
MET	MET Proto-Oncogene, Receptor Tyrosine Kinase	Protein Coding	62	GC07P116672	9.9	https://www.genecards.org/cgi-bin/carddisp.pl?gene=MET
MTTP	Microsomal Triglyceride Transfer Protein	Protein Coding	50	GC04P099563	9.9	https://www.genecards.org/cgi-bin/carddisp.pl?gene=MTTP
COX4I2	Cytochrome C Oxidase Subunit 4I2	Protein Coding	46	GC20P031637	9.9	https://www.genecards.org/cgi-bin/carddisp.pl?gene=COX4I2
EP300	E1A Binding Protein P300	Protein Coding	57	GC22P041091	9.88	https://www.genecards.org/cgi-bin/carddisp.pl?gene=EP300
TIMP1	TIMP Metallopeptidase Inhibitor 1	Protein Coding	51	GC0XP047583	9.85	https://www.genecards.org/cgi-bin/carddisp.pl?gene=TIMP1
UBE2D1	Ubiquitin Conjugating Enzyme E2 D1	Protein Coding	52	GC10P058334	9.85	https://www.genecards.org/cgi-bin/carddisp.pl?gene=UBE2D1
MSH2	MutS Homolog 2	Protein Coding	54	GC02P047402	9.82	https://www.genecards.org/cgi-bin/carddisp.pl?gene=MSH2
PCNT	Pericentrin	Protein Coding	48	GC21P046324	9.81	https://www.genecards.org/cgi-bin/carddisp.pl?gene=PCNT
GRID2	Glutamate Ionotropic Receptor Delta Type Subunit 2	Protein Coding	51	GC04P092304	9.81	https://www.genecards.org/cgi-bin/carddisp.pl?gene=GRID2
SPTA1	Spectrin Alpha, Erythrocytic 1	Protein Coding	51	GC01M158580	9.81	https://www.genecards.org/cgi-bin/carddisp.pl?gene=SPTA1
ABCA3	ATP Binding Cassette Subfamily A Member 3	Protein Coding	54	GC16M002275	9.78	https://www.genecards.org/cgi-bin/carddisp.pl?gene=ABCA3
IDS	Iduronate 2-Sulfatase	Protein Coding	54	GC0XM149476	9.76	https://www.genecards.org/cgi-bin/carddisp.pl?gene=IDS
ERBB2	Erb-B2 Receptor Tyrosine Kinase 2	Protein Coding	62	GC17P039687	9.75	https://www.genecards.org/cgi-bin/carddisp.pl?gene=ERBB2
COX10	Cytochrome C Oxidase Assembly Factor Heme A:Farnesyltransferase COX10	Protein Coding	49	GC17P014069	9.74	https://www.genecards.org/cgi-bin/carddisp.pl?gene=COX10
INVS	Inversin	Protein Coding	50	GC09P100099	9.73	https://www.genecards.org/cgi-bin/carddisp.pl?gene=INVS
TGFBR2	Transforming Growth Factor Beta Receptor 2	Protein Coding	58	GC03P030623	9.73	https://www.genecards.org/cgi-bin/carddisp.pl?gene=TGFBR2
SRC	SRC Proto-Oncogene, Non-Receptor Tyrosine Kinase	Protein Coding	59	GC20P037344	9.72	https://www.genecards.org/cgi-bin/carddisp.pl?gene=SRC
PHYH	Phytanoyl-CoA 2-Hydroxylase	Protein Coding	51	GC10M013277	9.7	https://www.genecards.org/cgi-bin/carddisp.pl?gene=PHYH
ANK1	Ankyrin 1	Protein Coding	50	GC08M041629	9.69	https://www.genecards.org/cgi-bin/carddisp.pl?gene=ANK1
ANKLE2	Ankyrin Repeat And LEM Domain Containing 2	Protein Coding	45	GC12M132725	9.68	https://www.genecards.org/cgi-bin/carddisp.pl?gene=ANKLE2
TGM2	Transglutaminase 2	Protein Coding	54	GC20M038127	9.68	https://www.genecards.org/cgi-bin/carddisp.pl?gene=TGM2
NOS1	Nitric Oxide Synthase 1	Protein Coding	56	GC12M117169	9.66	https://www.genecards.org/cgi-bin/carddisp.pl?gene=NOS1
MIR143	MicroRNA 143	RNA Gene	23	GC05P149410	9.65	https://www.genecards.org/cgi-bin/carddisp.pl?gene=MIR143
CYP1A1	Cytochrome P450 Family 1 Subfamily A Member 1	Protein Coding	53	GC15M074719	9.64	https://www.genecards.org/cgi-bin/carddisp.pl?gene=CYP1A1
GPC3	Glypican 3	Protein Coding	52	GC0XM133535	9.64	https://www.genecards.org/cgi-bin/carddisp.pl?gene=GPC3
KLRK1	Killer Cell Lectin Like Receptor K1	Protein Coding	46	GC12M012412	9.6	https://www.genecards.org/cgi-bin/carddisp.pl?gene=KLRK1
PREP	Prolyl Endopeptidase	Protein Coding	48	GC06M105277	9.6	https://www.genecards.org/cgi-bin/carddisp.pl?gene=PREP
DNMT1	DNA Methyltransferase 1	Protein Coding	57	GC19M010133	9.59	https://www.genecards.org/cgi-bin/carddisp.pl?gene=DNMT1
NOD2	Nucleotide Binding Oligomerization Domain Containing 2	Protein Coding	54	GC16P050693	9.58	https://www.genecards.org/cgi-bin/carddisp.pl?gene=NOD2
ENO2	Enolase 2	Protein Coding	54	GC12P006913	9.58	https://www.genecards.org/cgi-bin/carddisp.pl?gene=ENO2
CDKN2B	Cyclin Dependent Kinase Inhibitor 2B	Protein Coding	53	GC09M021992	9.55	https://www.genecards.org/cgi-bin/carddisp.pl?gene=CDKN2B
LTA	Lymphotoxin Alpha	Protein Coding	48	GC06P032309	9.55	https://www.genecards.org/cgi-bin/carddisp.pl?gene=LTA
GC	GC Vitamin D Binding Protein	Protein Coding	48	GC04M071741	9.53	https://www.genecards.org/cgi-bin/carddisp.pl?gene=GC
HSPA4	Heat Shock Protein Family A (Hsp70) Member 4	Protein Coding	48	GC05P133051	9.48	https://www.genecards.org/cgi-bin/carddisp.pl?gene=HSPA4
KRT7	Keratin 7	Protein Coding	48	GC12P052232	9.48	https://www.genecards.org/cgi-bin/carddisp.pl?gene=KRT7
DPP4	Dipeptidyl Peptidase 4	Protein Coding	56	GC02M161992	9.47	https://www.genecards.org/cgi-bin/carddisp.pl?gene=DPP4
MIR155	MicroRNA 155	RNA Gene	18	GC21P025573	9.39	https://www.genecards.org/cgi-bin/carddisp.pl?gene=MIR155
COX15	Cytochrome C Oxidase Assembly Homolog COX15	Protein Coding	48	GC10M099696	9.38	https://www.genecards.org/cgi-bin/carddisp.pl?gene=COX15
DRD2	Dopamine Receptor D2	Protein Coding	56	GC11M113314	9.37	https://www.genecards.org/cgi-bin/carddisp.pl?gene=DRD2
LALBA	Lactalbumin Alpha	Protein Coding	46	GC12M048567	9.37	https://www.genecards.org/cgi-bin/carddisp.pl?gene=LALBA
PRNP	Prion Protein	Protein Coding	53	GC20P004615	9.36	https://www.genecards.org/cgi-bin/carddisp.pl?gene=PRNP
RARS	Arginyl-TRNA Synthetase	Protein Coding	51	GC05P168486	9.35	https://www.genecards.org/cgi-bin/carddisp.pl?gene=RARS
CD4	CD4 Molecule	Protein Coding	56	GC12P006786	9.35	https://www.genecards.org/cgi-bin/carddisp.pl?gene=CD4
UGT1A6	UDP Glucuronosyltransferase Family 1 Member A6	Protein Coding	46	GC02P233691	9.33	https://www.genecards.org/cgi-bin/carddisp.pl?gene=UGT1A6
H6PD	Hexose-6-Phosphate Dehydrogenase/Glucose 1-Dehydrogenase	Protein Coding	48	GC01P009294	9.31	https://www.genecards.org/cgi-bin/carddisp.pl?gene=H6PD
CCR6	C-C Motif Chemokine Receptor 6	Protein Coding	51	GC06P167111	9.31	https://www.genecards.org/cgi-bin/carddisp.pl?gene=CCR6
ACP5	Acid Phosphatase 5, Tartrate Resistant	Protein Coding	53	GC19M011574	9.28	https://www.genecards.org/cgi-bin/carddisp.pl?gene=ACP5
PRTN3	Proteinase 3	Protein Coding	51	GC19P000840	9.26	https://www.genecards.org/cgi-bin/carddisp.pl?gene=PRTN3
IL2RB	Interleukin 2 Receptor Subunit Beta	Protein Coding	54	GC22M037125	9.25	https://www.genecards.org/cgi-bin/carddisp.pl?gene=IL2RB
NDUFA13	NADH:Ubiquinone Oxidoreductase Subunit A13	Protein Coding	50	GC19P019515	9.24	https://www.genecards.org/cgi-bin/carddisp.pl?gene=NDUFA13
SLC39A1	Solute Carrier Family 39 Member 1	Protein Coding	44	GC01M153931	9.24	https://www.genecards.org/cgi-bin/carddisp.pl?gene=SLC39A1
FLG	Filaggrin	Protein Coding	46	GC01M152274	9.24	https://www.genecards.org/cgi-bin/carddisp.pl?gene=FLG
CDK2	Cyclin Dependent Kinase 2	Protein Coding	60	GC12P055966	9.23	https://www.genecards.org/cgi-bin/carddisp.pl?gene=CDK2
BIRC5	Baculoviral IAP Repeat Containing 5	Protein Coding	53	GC17P078214	9.22	https://www.genecards.org/cgi-bin/carddisp.pl?gene=BIRC5
GP1BA	Glycoprotein Ib Platelet Subunit Alpha	Protein Coding	51	GC17P004932	9.22	https://www.genecards.org/cgi-bin/carddisp.pl?gene=GP1BA
MIR214	MicroRNA 214	RNA Gene	20	GC01M172215	9.12	https://www.genecards.org/cgi-bin/carddisp.pl?gene=MIR214
LPA	Lipoprotein(A)	Protein Coding	47	GC06M160531	9.11	https://www.genecards.org/cgi-bin/carddisp.pl?gene=LPA
BMP4	Bone Morphogenetic Protein 4	Protein Coding	55	GC14M053949	9.11	https://www.genecards.org/cgi-bin/carddisp.pl?gene=BMP4
MIR148A	MicroRNA 148a	RNA Gene	19	GC07M025993	9.1	https://www.genecards.org/cgi-bin/carddisp.pl?gene=MIR148A
NPHP3	Nephrocystin 3	Protein Coding	45	GC03M132683	9.07	https://www.genecards.org/cgi-bin/carddisp.pl?gene=NPHP3
AQP1	Aquaporin 1 (Colton Blood Group)	Protein Coding	53	GC07P030911	9.06	https://www.genecards.org/cgi-bin/carddisp.pl?gene=AQP1
CST3	Cystatin C	Protein Coding	51	GC20M023608	9.04	https://www.genecards.org/cgi-bin/carddisp.pl?gene=CST3
GRIN2A	Glutamate Ionotropic Receptor NMDA Type Subunit 2A	Protein Coding	56	GC16M009753	9.02	https://www.genecards.org/cgi-bin/carddisp.pl?gene=GRIN2A
ATP12A	ATPase H+/K+ Transporting Non-Gastric Alpha2 Subunit	Protein Coding	48	GC13P024680	9.02	https://www.genecards.org/cgi-bin/carddisp.pl?gene=ATP12A
CYB5A	Cytochrome B5 Type A	Protein Coding	50	GC18M074250	8.99	https://www.genecards.org/cgi-bin/carddisp.pl?gene=CYB5A
TLR9	Toll Like Receptor 9	Protein Coding	52	GC03M052222	8.94	https://www.genecards.org/cgi-bin/carddisp.pl?gene=TLR9
ATR	ATR Serine/Threonine Kinase	Protein Coding	58	GC03M142449	8.93	https://www.genecards.org/cgi-bin/carddisp.pl?gene=ATR
JUN	Jun Proto-Oncogene, AP-1 Transcription Factor Subunit	Protein Coding	56	GC01M058780	8.93	https://www.genecards.org/cgi-bin/carddisp.pl?gene=JUN
MEG3	Maternally Expressed 3	RNA Gene	32	GC14P103594	8.91	https://www.genecards.org/cgi-bin/carddisp.pl?gene=MEG3
CRH	Corticotropin Releasing Hormone	Protein Coding	49	GC08M066208	8.9	https://www.genecards.org/cgi-bin/carddisp.pl?gene=CRH
PLA2G7	Phospholipase A2 Group VII	Protein Coding	56	GC06M046704	8.9	https://www.genecards.org/cgi-bin/carddisp.pl?gene=PLA2G7
LDHA	Lactate Dehydrogenase A	Protein Coding	57	GC11P018415	8.88	https://www.genecards.org/cgi-bin/carddisp.pl?gene=LDHA
ICOSLG	Inducible T Cell Costimulator Ligand	Protein Coding	45	GC21M044222	8.87	https://www.genecards.org/cgi-bin/carddisp.pl?gene=ICOSLG
FCGR3A	Fc Fragment Of IgG Receptor IIIa	Protein Coding	51	GC01M161541	8.87	https://www.genecards.org/cgi-bin/carddisp.pl?gene=FCGR3A
PYY	Peptide YY	Protein Coding	49	GC17M043952	8.86	https://www.genecards.org/cgi-bin/carddisp.pl?gene=PYY
TPH1	Tryptophan Hydroxylase 1	Protein Coding	50	GC11M018040	8.76	https://www.genecards.org/cgi-bin/carddisp.pl?gene=TPH1
GDF15	Growth Differentiation Factor 15	Protein Coding	48	GC19P020499	8.74	https://www.genecards.org/cgi-bin/carddisp.pl?gene=GDF15
MIR126	MicroRNA 126	RNA Gene	23	GC09P136670	8.72	https://www.genecards.org/cgi-bin/carddisp.pl?gene=MIR126
ACTB	Actin Beta	Protein Coding	56	GC07M005527	8.71	https://www.genecards.org/cgi-bin/carddisp.pl?gene=ACTB
MMP2	Matrix Metallopeptidase 2	Protein Coding	60	GC16P055424	8.7	https://www.genecards.org/cgi-bin/carddisp.pl?gene=MMP2
TNFRSF10A	TNF Receptor Superfamily Member 10a	Protein Coding	51	GC08M023190	8.69	https://www.genecards.org/cgi-bin/carddisp.pl?gene=TNFRSF10A
MIR144	MicroRNA 144	RNA Gene	17	GC17M029286	8.67	https://www.genecards.org/cgi-bin/carddisp.pl?gene=MIR144
CYP2C19	Cytochrome P450 Family 2 Subfamily C Member 19	Protein Coding	54	GC10P094762	8.67	https://www.genecards.org/cgi-bin/carddisp.pl?gene=CYP2C19
ATXN3	Ataxin 3	Protein Coding	51	GC14M092334	8.67	https://www.genecards.org/cgi-bin/carddisp.pl?gene=ATXN3
KLKB1	Kallikrein B1	Protein Coding	53	GC04P186208	8.65	https://www.genecards.org/cgi-bin/carddisp.pl?gene=KLKB1
H2AFX	H2A Histone Family Member X	Protein Coding	50	GC11M119095	8.63	https://www.genecards.org/cgi-bin/carddisp.pl?gene=H2AFX
ANPEP	Alanyl Aminopeptidase, Membrane	Protein Coding	54	GC15M089784	8.62	https://www.genecards.org/cgi-bin/carddisp.pl?gene=ANPEP
NDUFA9	NADH:Ubiquinone Oxidoreductase Subunit A9	Protein Coding	49	GC12P004649	8.61	https://www.genecards.org/cgi-bin/carddisp.pl?gene=NDUFA9
LEPQTL1	Leptin, Serum Levels Of	Genetic Locus	5	GC02U903086	8.59	https://www.genecards.org/cgi-bin/carddisp.pl?gene=LEPQTL1
HSPD1	Heat Shock Protein Family D (Hsp60) Member 1	Protein Coding	54	GC02M197486	8.59	https://www.genecards.org/cgi-bin/carddisp.pl?gene=HSPD1
CASP9	Caspase 9	Protein Coding	54	GC01M015565	8.58	https://www.genecards.org/cgi-bin/carddisp.pl?gene=CASP9
TNFRSF1A	TNF Receptor Superfamily Member 1A	Protein Coding	56	GC12M006308	8.58	https://www.genecards.org/cgi-bin/carddisp.pl?gene=TNFRSF1A
SLC7A7	Solute Carrier Family 7 Member 7	Protein Coding	53	GC14M022773	8.55	https://www.genecards.org/cgi-bin/carddisp.pl?gene=SLC7A7
CXCL10	C-X-C Motif Chemokine Ligand 10	Protein Coding	50	GC04M076021	8.54	https://www.genecards.org/cgi-bin/carddisp.pl?gene=CXCL10
CSF1R	Colony Stimulating Factor 1 Receptor	Protein Coding	59	GC05M150053	8.52	https://www.genecards.org/cgi-bin/carddisp.pl?gene=CSF1R
FBN1	Fibrillin 1	Protein Coding	51	GC15M048408	8.52	https://www.genecards.org/cgi-bin/carddisp.pl?gene=FBN1
MYB	MYB Proto-Oncogene, Transcription Factor	Protein Coding	56	GC06P135125	8.51	https://www.genecards.org/cgi-bin/carddisp.pl?gene=MYB
PLAT	Plasminogen Activator, Tissue Type	Protein Coding	56	GC08M042174	8.49	https://www.genecards.org/cgi-bin/carddisp.pl?gene=PLAT
MAOB	Monoamine Oxidase B	Protein Coding	49	GC0XM043766	8.48	https://www.genecards.org/cgi-bin/carddisp.pl?gene=MAOB
F2R	Coagulation Factor II Thrombin Receptor	Protein Coding	53	GC05P076716	8.47	https://www.genecards.org/cgi-bin/carddisp.pl?gene=F2R
EHHADH	Enoyl-CoA Hydratase And 3-Hydroxyacyl CoA Dehydrogenase	Protein Coding	50	GC03M185190	8.44	https://www.genecards.org/cgi-bin/carddisp.pl?gene=EHHADH
TNFRSF25	TNF Receptor Superfamily Member 25	Protein Coding	50	GC01M006521	8.42	https://www.genecards.org/cgi-bin/carddisp.pl?gene=TNFRSF25
GUSB	Glucuronidase Beta	Protein Coding	54	GC07M065960	8.37	https://www.genecards.org/cgi-bin/carddisp.pl?gene=GUSB
NDUFS3	NADH:Ubiquinone Oxidoreductase Core Subunit S3	Protein Coding	52	GC11P047587	8.36	https://www.genecards.org/cgi-bin/carddisp.pl?gene=NDUFS3
RETN	Resistin	Protein Coding	49	GC19P007669	8.35	https://www.genecards.org/cgi-bin/carddisp.pl?gene=RETN
ARSH	Arylsulfatase Family Member H	Protein Coding	40	GC0XP003006	8.31	https://www.genecards.org/cgi-bin/carddisp.pl?gene=ARSH
IL6R	Interleukin 6 Receptor	Protein Coding	54	GC01P154377	8.28	https://www.genecards.org/cgi-bin/carddisp.pl?gene=IL6R
ATP6V1B1	ATPase H+ Transporting V1 Subunit B1	Protein Coding	49	GC02P070935	8.26	https://www.genecards.org/cgi-bin/carddisp.pl?gene=ATP6V1B1
BMI1	BMI1 Proto-Oncogene, Polycomb Ring Finger	Protein Coding	50	GC10P022326	8.26	https://www.genecards.org/cgi-bin/carddisp.pl?gene=BMI1
SLC19A1	Solute Carrier Family 19 Member 1	Protein Coding	53	GC21M045493	8.25	https://www.genecards.org/cgi-bin/carddisp.pl?gene=SLC19A1
RET	Ret Proto-Oncogene	Protein Coding	60	GC10P043040	8.23	https://www.genecards.org/cgi-bin/carddisp.pl?gene=RET
CEBPA	CCAAT Enhancer Binding Protein Alpha	Protein Coding	52	GC19M033299	8.23	https://www.genecards.org/cgi-bin/carddisp.pl?gene=CEBPA
MIR195	MicroRNA 195	RNA Gene	20	GC17M007018	8.22	https://www.genecards.org/cgi-bin/carddisp.pl?gene=MIR195
U2AF1	U2 Small Nuclear RNA Auxiliary Factor 1	Protein Coding	48	GC21M043092	8.22	https://www.genecards.org/cgi-bin/carddisp.pl?gene=U2AF1
SFXN4	Sideroflexin 4	Protein Coding	47	GC10M119140	8.2	https://www.genecards.org/cgi-bin/carddisp.pl?gene=SFXN4
CD81	CD81 Molecule	Protein Coding	53	GC11P002397	8.18	https://www.genecards.org/cgi-bin/carddisp.pl?gene=CD81
TSHR	Thyroid Stimulating Hormone Receptor	Protein Coding	53	GC14P080954	8.17	https://www.genecards.org/cgi-bin/carddisp.pl?gene=TSHR
SCD	Stearoyl-CoA Desaturase	Protein Coding	55	GC10P100347	8.13	https://www.genecards.org/cgi-bin/carddisp.pl?gene=SCD
TNFSF10	TNF Superfamily Member 10	Protein Coding	53	GC03M172505	8.12	https://www.genecards.org/cgi-bin/carddisp.pl?gene=TNFSF10
TBP	TATA-Box Binding Protein	Protein Coding	54	GC06P170554	8.09	https://www.genecards.org/cgi-bin/carddisp.pl?gene=TBP
OTOR	Otoraplin	Protein Coding	41	GC20P016729	8.06	https://www.genecards.org/cgi-bin/carddisp.pl?gene=OTOR
PARN	Poly(A)-Specific Ribonuclease	Protein Coding	51	GC16M014435	8.03	https://www.genecards.org/cgi-bin/carddisp.pl?gene=PARN
MKS1	MKS Transition Zone Complex Subunit 1	Protein Coding	46	GC17M058205	8.01	https://www.genecards.org/cgi-bin/carddisp.pl?gene=MKS1
CYP1A2	Cytochrome P450 Family 1 Subfamily A Member 2	Protein Coding	53	GC15P074748	8	https://www.genecards.org/cgi-bin/carddisp.pl?gene=CYP1A2
PROS1	Protein S	Protein Coding	53	GC03M093873	7.97	https://www.genecards.org/cgi-bin/carddisp.pl?gene=PROS1
TCIRG1	T Cell Immune Regulator 1, ATPase H+ Transporting V0 Subunit A3	Protein Coding	50	GC11P068038	7.96	https://www.genecards.org/cgi-bin/carddisp.pl?gene=TCIRG1
INSR	Insulin Receptor	Protein Coding	60	GC19M007112	7.95	https://www.genecards.org/cgi-bin/carddisp.pl?gene=INSR
GLUD1	Glutamate Dehydrogenase 1	Protein Coding	57	GC10M087050	7.94	https://www.genecards.org/cgi-bin/carddisp.pl?gene=GLUD1
NFU1	NFU1 Iron-Sulfur Cluster Scaffold	Protein Coding	47	GC02M069359	7.94	https://www.genecards.org/cgi-bin/carddisp.pl?gene=NFU1
TTN	Titin	Protein Coding	54	GC02M178525	7.94	https://www.genecards.org/cgi-bin/carddisp.pl?gene=TTN
LAP3	Leucine Aminopeptidase 3	Protein Coding	49	GC04P017578	7.88	https://www.genecards.org/cgi-bin/carddisp.pl?gene=LAP3
MIR152	MicroRNA 152	RNA Gene	21	GC17M048037	7.88	https://www.genecards.org/cgi-bin/carddisp.pl?gene=MIR152
CXCR4	C-X-C Motif Chemokine Receptor 4	Protein Coding	59	GC02M136114	7.81	https://www.genecards.org/cgi-bin/carddisp.pl?gene=CXCR4
ACHE	Acetylcholinesterase (Cartwright Blood Group)	Protein Coding	52	GC07M100889	7.79	https://www.genecards.org/cgi-bin/carddisp.pl?gene=ACHE
PRDX1	Peroxiredoxin 1	Protein Coding	56	GC01M045511	7.77	https://www.genecards.org/cgi-bin/carddisp.pl?gene=PRDX1
TEK	TEK Receptor Tyrosine Kinase	Protein Coding	57	GC09P027109	7.76	https://www.genecards.org/cgi-bin/carddisp.pl?gene=TEK
HSP90AA1	Heat Shock Protein 90 Alpha Family Class A Member 1	Protein Coding	54	GC14M102080	7.75	https://www.genecards.org/cgi-bin/carddisp.pl?gene=HSP90AA1
AGXT	Alanine--Glyoxylate And Serine--Pyruvate Aminotransferase	Protein Coding	52	GC02P240868	7.75	https://www.genecards.org/cgi-bin/carddisp.pl?gene=AGXT
ATXN7	Ataxin 7	Protein Coding	47	GC03P063864	7.74	https://www.genecards.org/cgi-bin/carddisp.pl?gene=ATXN7
WRAP53	WD Repeat Containing Antisense To TP53	Protein Coding	47	GC17P007814	7.73	https://www.genecards.org/cgi-bin/carddisp.pl?gene=WRAP53
CSN1S1	Casein Alpha S1	Protein Coding	39	GC04P069932	7.73	https://www.genecards.org/cgi-bin/carddisp.pl?gene=CSN1S1
ATXN10	Ataxin 10	Protein Coding	48	GC22P045673	7.71	https://www.genecards.org/cgi-bin/carddisp.pl?gene=ATXN10
MAPK3	Mitogen-Activated Protein Kinase 3	Protein Coding	56	GC16M030125	7.7	https://www.genecards.org/cgi-bin/carddisp.pl?gene=MAPK3
CCR5	C-C Motif Chemokine Receptor 5 (Gene/Pseudogene)	Protein Coding	53	GC03P046388	7.7	https://www.genecards.org/cgi-bin/carddisp.pl?gene=CCR5
C1S	Complement C1s	Protein Coding	53	GC12P007589	7.66	https://www.genecards.org/cgi-bin/carddisp.pl?gene=C1S
GCK	Glucokinase	Protein Coding	57	GC07M044145	7.66	https://www.genecards.org/cgi-bin/carddisp.pl?gene=GCK
IFNB1	Interferon Beta 1	Protein Coding	48	GC09M021077	7.65	https://www.genecards.org/cgi-bin/carddisp.pl?gene=IFNB1
TSC1	TSC Complex Subunit 1	Protein Coding	54	GC09M132796	7.63	https://www.genecards.org/cgi-bin/carddisp.pl?gene=TSC1
MYO9B	Myosin IXB	Protein Coding	50	GC19P020459	7.63	https://www.genecards.org/cgi-bin/carddisp.pl?gene=MYO9B
CD9	CD9 Molecule	Protein Coding	50	GC12P006179	7.62	https://www.genecards.org/cgi-bin/carddisp.pl?gene=CD9
HLA-DPA1	Major Histocompatibility Complex, Class II, DP Alpha 1	Protein Coding	46	GC06M033032	7.6	https://www.genecards.org/cgi-bin/carddisp.pl?gene=HLA-DPA1
MR1	Major Histocompatibility Complex, Class I-Related	Protein Coding	47	GC01P181003	7.59	https://www.genecards.org/cgi-bin/carddisp.pl?gene=MR1
IMMT	Inner Membrane Mitochondrial Protein	Protein Coding	45	GC02M086144	7.58	https://www.genecards.org/cgi-bin/carddisp.pl?gene=IMMT
AGT	Angiotensinogen	Protein Coding	55	GC01M230702	7.58	https://www.genecards.org/cgi-bin/carddisp.pl?gene=AGT
FABP2	Fatty Acid Binding Protein 2	Protein Coding	49	GC04M119317	7.55	https://www.genecards.org/cgi-bin/carddisp.pl?gene=FABP2
SRA1	Steroid Receptor RNA Activator 1	Protein Coding	45	GC05M140537	7.53	https://www.genecards.org/cgi-bin/carddisp.pl?gene=SRA1
FADD	Fas Associated Via Death Domain	Protein Coding	53	GC11P070203	7.52	https://www.genecards.org/cgi-bin/carddisp.pl?gene=FADD
HMGCR	3-Hydroxy-3-Methylglutaryl-CoA Reductase	Protein Coding	52	GC05P075336	7.52	https://www.genecards.org/cgi-bin/carddisp.pl?gene=HMGCR
HOXA13	Homeobox A13	Protein Coding	50	GC07M027196	7.51	https://www.genecards.org/cgi-bin/carddisp.pl?gene=HOXA13
LOC109951029	Delta-Globin 5' Regulatory Region	Biological Region	3	GC11U903008	7.5	https://www.genecards.org/cgi-bin/carddisp.pl?gene=LOC109951029
TOR1A	Torsin Family 1 Member A	Protein Coding	50	GC09M129812	7.5	https://www.genecards.org/cgi-bin/carddisp.pl?gene=TOR1A
TP53BP1	Tumor Protein P53 Binding Protein 1	Protein Coding	49	GC15M043403	7.49	https://www.genecards.org/cgi-bin/carddisp.pl?gene=TP53BP1
CAV1	Caveolin 1	Protein Coding	54	GC07P116524	7.49	https://www.genecards.org/cgi-bin/carddisp.pl?gene=CAV1
GRB2	Growth Factor Receptor Bound Protein 2	Protein Coding	56	GC17M075318	7.46	https://www.genecards.org/cgi-bin/carddisp.pl?gene=GRB2
CCL4	C-C Motif Chemokine Ligand 4	Protein Coding	47	GC17P036103	7.46	https://www.genecards.org/cgi-bin/carddisp.pl?gene=CCL4
MIR23A	MicroRNA 23a	RNA Gene	21	GC19M013940	7.45	https://www.genecards.org/cgi-bin/carddisp.pl?gene=MIR23A
PTGS1	Prostaglandin-Endoperoxide Synthase 1	Protein Coding	54	GC09P122370	7.44	https://www.genecards.org/cgi-bin/carddisp.pl?gene=PTGS1
MICA	MHC Class I Polypeptide-Related Sequence A	Protein Coding	45	GC06P031399	7.42	https://www.genecards.org/cgi-bin/carddisp.pl?gene=MICA
CCL17	C-C Motif Chemokine Ligand 17	Protein Coding	45	GC16P057404	7.4	https://www.genecards.org/cgi-bin/carddisp.pl?gene=CCL17
ABCB10	ATP Binding Cassette Subfamily B Member 10	Protein Coding	46	GC01M229516	7.4	https://www.genecards.org/cgi-bin/carddisp.pl?gene=ABCB10
MIR27A	MicroRNA 27a	RNA Gene	23	GC19M013939	7.38	https://www.genecards.org/cgi-bin/carddisp.pl?gene=MIR27A
CYP3A4	Cytochrome P450 Family 3 Subfamily A Member 4	Protein Coding	56	GC07M099759	7.37	https://www.genecards.org/cgi-bin/carddisp.pl?gene=CYP3A4
NPPA	Natriuretic Peptide A	Protein Coding	53	GC01M011909	7.36	https://www.genecards.org/cgi-bin/carddisp.pl?gene=NPPA
NDUFB11	NADH:Ubiquinone Oxidoreductase Subunit B11	Protein Coding	46	GC0XM047142	7.36	https://www.genecards.org/cgi-bin/carddisp.pl?gene=NDUFB11
PDYN	Prodynorphin	Protein Coding	50	GC20M001907	7.35	https://www.genecards.org/cgi-bin/carddisp.pl?gene=PDYN
VIP	Vasoactive Intestinal Peptide	Protein Coding	50	GC06P152750	7.31	https://www.genecards.org/cgi-bin/carddisp.pl?gene=VIP
ABCB5	ATP Binding Cassette Subfamily B Member 5	Protein Coding	48	GC07P020615	7.3	https://www.genecards.org/cgi-bin/carddisp.pl?gene=ABCB5
IGFBP1	Insulin Like Growth Factor Binding Protein 1	Protein Coding	49	GC07P046348	7.3	https://www.genecards.org/cgi-bin/carddisp.pl?gene=IGFBP1
ENG	Endoglin	Protein Coding	51	GC09M127815	7.29	https://www.genecards.org/cgi-bin/carddisp.pl?gene=ENG
KDR	Kinase Insert Domain Receptor	Protein Coding	60	GC04M055078	7.28	https://www.genecards.org/cgi-bin/carddisp.pl?gene=KDR
TYR	Tyrosinase	Protein Coding	53	GC11P089177	7.28	https://www.genecards.org/cgi-bin/carddisp.pl?gene=TYR
MEN1	Menin 1	Protein Coding	53	GC11M064821	7.27	https://www.genecards.org/cgi-bin/carddisp.pl?gene=MEN1
HLA-DQA2	Major Histocompatibility Complex, Class II, DQ Alpha 2	Protein Coding	42	GC06P032741	7.21	https://www.genecards.org/cgi-bin/carddisp.pl?gene=HLA-DQA2
PDGFRB	Platelet Derived Growth Factor Receptor Beta	Protein Coding	62	GC05M150113	7.21	https://www.genecards.org/cgi-bin/carddisp.pl?gene=PDGFRB
CD14	CD14 Molecule	Protein Coding	51	GC05M140594	7.2	https://www.genecards.org/cgi-bin/carddisp.pl?gene=CD14
TJP1	Tight Junction Protein 1	Protein Coding	50	GC15M029699	7.19	https://www.genecards.org/cgi-bin/carddisp.pl?gene=TJP1
NDUFA10	NADH:Ubiquinone Oxidoreductase Subunit A10	Protein Coding	50	GC02M239893	7.19	https://www.genecards.org/cgi-bin/carddisp.pl?gene=NDUFA10
FOS	Fos Proto-Oncogene, AP-1 Transcription Factor Subunit	Protein Coding	57	GC14P075278	7.18	https://www.genecards.org/cgi-bin/carddisp.pl?gene=FOS
MARS	Methionyl-TRNA Synthetase	Protein Coding	54	GC12P057475	7.17	https://www.genecards.org/cgi-bin/carddisp.pl?gene=MARS
KCNC3	Potassium Voltage-Gated Channel Subfamily C Member 3	Protein Coding	50	GC19M050314	7.16	https://www.genecards.org/cgi-bin/carddisp.pl?gene=KCNC3
DNTT	DNA Nucleotidylexotransferase	Protein Coding	47	GC10P096304	7.16	https://www.genecards.org/cgi-bin/carddisp.pl?gene=DNTT
EPCAM	Epithelial Cell Adhesion Molecule	Protein Coding	53	GC02P047345	7.15	https://www.genecards.org/cgi-bin/carddisp.pl?gene=EPCAM
MIR222	MicroRNA 222	RNA Gene	21	GC0XM045747	7.14	https://www.genecards.org/cgi-bin/carddisp.pl?gene=MIR222
KRT19	Keratin 19	Protein Coding	52	GC17M041523	7.11	https://www.genecards.org/cgi-bin/carddisp.pl?gene=KRT19
AGK	Acylglycerol Kinase	Protein Coding	48	GC07P141551	7.1	https://www.genecards.org/cgi-bin/carddisp.pl?gene=AGK
CTTN	Cortactin	Protein Coding	48	GC11P070398	7.09	https://www.genecards.org/cgi-bin/carddisp.pl?gene=CTTN
COG2	Component Of Oligomeric Golgi Complex 2	Protein Coding	46	GC01P230642	7.07	https://www.genecards.org/cgi-bin/carddisp.pl?gene=COG2
JAK1	Janus Kinase 1	Protein Coding	56	GC01M064833	7.07	https://www.genecards.org/cgi-bin/carddisp.pl?gene=JAK1
MASP1	Mannan Binding Lectin Serine Peptidase 1	Protein Coding	52	GC03M187216	7.07	https://www.genecards.org/cgi-bin/carddisp.pl?gene=MASP1
MIR200A	MicroRNA 200a	RNA Gene	22	GC01P001202	7.07	https://www.genecards.org/cgi-bin/carddisp.pl?gene=MIR200A
VHL	Von Hippel-Lindau Tumor Suppressor	Protein Coding	52	GC03P010173	7.06	https://www.genecards.org/cgi-bin/carddisp.pl?gene=VHL
SPTBN2	Spectrin Beta, Non-Erythrocytic 2	Protein Coding	48	GC11M066702	7.05	https://www.genecards.org/cgi-bin/carddisp.pl?gene=SPTBN2
MIR93	MicroRNA 93	RNA Gene	21	GC07M100185	7.03	https://www.genecards.org/cgi-bin/carddisp.pl?gene=MIR93
CYGB	Cytoglobin	Protein Coding	44	GC17M076527	7.03	https://www.genecards.org/cgi-bin/carddisp.pl?gene=CYGB
MIR22	MicroRNA 22	RNA Gene	20	GC17M001713	7.02	https://www.genecards.org/cgi-bin/carddisp.pl?gene=MIR22
CYP7A1	Cytochrome P450 Family 7 Subfamily A Member 1	Protein Coding	49	GC08M058476	7.02	https://www.genecards.org/cgi-bin/carddisp.pl?gene=CYP7A1
DUOX2	Dual Oxidase 2	Protein Coding	49	GC15M045092	7.02	https://www.genecards.org/cgi-bin/carddisp.pl?gene=DUOX2
NDUFAF6	NADH:Ubiquinone Oxidoreductase Complex Assembly Factor 6	Protein Coding	40	GC08P094895	7	https://www.genecards.org/cgi-bin/carddisp.pl?gene=NDUFAF6
FOXRED1	FAD Dependent Oxidoreductase Domain Containing 1	Protein Coding	45	GC11P126269	6.98	https://www.genecards.org/cgi-bin/carddisp.pl?gene=FOXRED1
MT-ND6	Mitochondrially Encoded NADH:Ubiquinone Oxidoreductase Core Subunit 6	Protein Coding	36	GCMTM014151	6.97	https://www.genecards.org/cgi-bin/carddisp.pl?gene=MT-ND6
UGT1A8	UDP Glucuronosyltransferase Family 1 Member A8	Protein Coding	41	GC02P233618	6.97	https://www.genecards.org/cgi-bin/carddisp.pl?gene=UGT1A8
CGA	Glycoprotein Hormones, Alpha Polypeptide	Protein Coding	49	GC06M087085	6.97	https://www.genecards.org/cgi-bin/carddisp.pl?gene=CGA
MICB	MHC Class I Polypeptide-Related Sequence B	Protein Coding	48	GC06P032306	6.96	https://www.genecards.org/cgi-bin/carddisp.pl?gene=MICB
TRIP13	Thyroid Hormone Receptor Interactor 13	Protein Coding	45	GC05P000892	6.96	https://www.genecards.org/cgi-bin/carddisp.pl?gene=TRIP13
CXCR3	C-X-C Motif Chemokine Receptor 3	Protein Coding	50	GC0XM071615	6.95	https://www.genecards.org/cgi-bin/carddisp.pl?gene=CXCR3
CELA3B	Chymotrypsin Like Elastase 3B	Protein Coding	42	GC01P021976	6.94	https://www.genecards.org/cgi-bin/carddisp.pl?gene=CELA3B
HOTAIR	HOX Transcript Antisense RNA	RNA Gene	26	GC12M053962	6.93	https://www.genecards.org/cgi-bin/carddisp.pl?gene=HOTAIR
ISCA1	Iron-Sulfur Cluster Assembly 1	Protein Coding	43	GC09M086264	6.92	https://www.genecards.org/cgi-bin/carddisp.pl?gene=ISCA1
PRKCG	Protein Kinase C Gamma	Protein Coding	59	GC19P053879	6.91	https://www.genecards.org/cgi-bin/carddisp.pl?gene=PRKCG
RARB	Retinoic Acid Receptor Beta	Protein Coding	56	GC03P025194	6.88	https://www.genecards.org/cgi-bin/carddisp.pl?gene=RARB
NDUFA4	NDUFA4 Mitochondrial Complex Associated	Protein Coding	47	GC07M010938	6.88	https://www.genecards.org/cgi-bin/carddisp.pl?gene=NDUFA4
ITGAE	Integrin Subunit Alpha E	Protein Coding	45	GC17M003722	6.87	https://www.genecards.org/cgi-bin/carddisp.pl?gene=ITGAE
IL18RAP	Interleukin 18 Receptor Accessory Protein	Protein Coding	45	GC02P102418	6.86	https://www.genecards.org/cgi-bin/carddisp.pl?gene=IL18RAP
TNFAIP3	TNF Alpha Induced Protein 3	Protein Coding	54	GC06P137866	6.86	https://www.genecards.org/cgi-bin/carddisp.pl?gene=TNFAIP3
MIR210	MicroRNA 210	RNA Gene	21	GC11M000605	6.86	https://www.genecards.org/cgi-bin/carddisp.pl?gene=MIR210
PVT1	Pvt1 Oncogene	RNA Gene	26	GC08P127807	6.85	https://www.genecards.org/cgi-bin/carddisp.pl?gene=PVT1
FADS2	Fatty Acid Desaturase 2	Protein Coding	51	GC11P061792	6.85	https://www.genecards.org/cgi-bin/carddisp.pl?gene=FADS2
CCR9	C-C Motif Chemokine Receptor 9	Protein Coding	46	GC03P045903	6.83	https://www.genecards.org/cgi-bin/carddisp.pl?gene=CCR9
SCHIP1	Schwannomin Interacting Protein 1	Protein Coding	41	GC03P159273	6.83	https://www.genecards.org/cgi-bin/carddisp.pl?gene=SCHIP1
KRT14	Keratin 14	Protein Coding	54	GC17M041582	6.81	https://www.genecards.org/cgi-bin/carddisp.pl?gene=KRT14
CHUK	Component Of Inhibitor Of Nuclear Factor Kappa B Kinase Complex	Protein Coding	59	GC10M100188	6.81	https://www.genecards.org/cgi-bin/carddisp.pl?gene=CHUK
PRKG1	Protein Kinase CGMP-Dependent 1	Protein Coding	56	GC10P050991	6.79	https://www.genecards.org/cgi-bin/carddisp.pl?gene=PRKG1
DNAH8	Dynein Axonemal Heavy Chain 8	Protein Coding	41	GC06P042864	6.78	https://www.genecards.org/cgi-bin/carddisp.pl?gene=DNAH8
LPP	LIM Domain Containing Preferred Translocation Partner In Lipoma	Protein Coding	49	GC03P188153	6.78	https://www.genecards.org/cgi-bin/carddisp.pl?gene=LPP
LBR	Lamin B Receptor	Protein Coding	53	GC01M225401	6.75	https://www.genecards.org/cgi-bin/carddisp.pl?gene=LBR
MIR107	MicroRNA 107	RNA Gene	20	GC10M089603	6.75	https://www.genecards.org/cgi-bin/carddisp.pl?gene=MIR107
DNAJC13	DnaJ Heat Shock Protein Family (Hsp40) Member C13	Protein Coding	44	GC03P132417	6.74	https://www.genecards.org/cgi-bin/carddisp.pl?gene=DNAJC13
TAGAP	T Cell Activation RhoGTPase Activating Protein	Protein Coding	43	GC06M159034	6.73	https://www.genecards.org/cgi-bin/carddisp.pl?gene=TAGAP
MIR19A	MicroRNA 19a	RNA Gene	19	GC13P091407	6.72	https://www.genecards.org/cgi-bin/carddisp.pl?gene=MIR19A
ADAD1	Adenosine Deaminase Domain Containing 1	Protein Coding	40	GC04P122378	6.72	https://www.genecards.org/cgi-bin/carddisp.pl?gene=ADAD1
MIR30E	MicroRNA 30e	RNA Gene	21	GC01P040754	6.68	https://www.genecards.org/cgi-bin/carddisp.pl?gene=MIR30E
CELA1	Chymotrypsin Like Elastase 1	Protein Coding	42	GC12M051328	6.67	https://www.genecards.org/cgi-bin/carddisp.pl?gene=CELA1
MIR146A	MicroRNA 146a	RNA Gene	23	GC05P160485	6.67	https://www.genecards.org/cgi-bin/carddisp.pl?gene=MIR146A
CYP27A1	Cytochrome P450 Family 27 Subfamily A Member 1	Protein Coding	53	GC02P218781	6.66	https://www.genecards.org/cgi-bin/carddisp.pl?gene=CYP27A1
MIR205	MicroRNA 205	RNA Gene	20	GC01P209432	6.65	https://www.genecards.org/cgi-bin/carddisp.pl?gene=MIR205
UQCRFS1	Ubiquinol-Cytochrome C Reductase, Rieske Iron-Sulfur Polypeptide 1	Protein Coding	50	GC19M029205	6.64	https://www.genecards.org/cgi-bin/carddisp.pl?gene=UQCRFS1
SLC39A14	Solute Carrier Family 39 Member 14	Protein Coding	49	GC08P022280	6.64	https://www.genecards.org/cgi-bin/carddisp.pl?gene=SLC39A14
IRAK1	Interleukin 1 Receptor Associated Kinase 1	Protein Coding	55	GC0XM154010	6.63	https://www.genecards.org/cgi-bin/carddisp.pl?gene=IRAK1
TK2	Thymidine Kinase 2	Protein Coding	50	GC16M066542	6.63	https://www.genecards.org/cgi-bin/carddisp.pl?gene=TK2
MIR96	MicroRNA 96	RNA Gene	20	GC07M129774	6.62	https://www.genecards.org/cgi-bin/carddisp.pl?gene=MIR96
MIR20A	MicroRNA 20a	RNA Gene	19	GC13P091409	6.62	https://www.genecards.org/cgi-bin/carddisp.pl?gene=MIR20A
WNT5A	Wnt Family Member 5A	Protein Coding	55	GC03M055474	6.61	https://www.genecards.org/cgi-bin/carddisp.pl?gene=WNT5A
MIR15A	MicroRNA 15a	RNA Gene	16	GC13M050049	6.6	https://www.genecards.org/cgi-bin/carddisp.pl?gene=MIR15A
NOP56	NOP56 Ribonucleoprotein	Protein Coding	49	GC20P002903	6.6	https://www.genecards.org/cgi-bin/carddisp.pl?gene=NOP56
WNK1	WNK Lysine Deficient Protein Kinase 1	Protein Coding	53	GC12P000733	6.58	https://www.genecards.org/cgi-bin/carddisp.pl?gene=WNK1
LYST	Lysosomal Trafficking Regulator	Protein Coding	45	GC01M235661	6.58	https://www.genecards.org/cgi-bin/carddisp.pl?gene=LYST
IL7	Interleukin 7	Protein Coding	46	GC08M078689	6.56	https://www.genecards.org/cgi-bin/carddisp.pl?gene=IL7
RGS1	Regulator Of G Protein Signaling 1	Protein Coding	44	GC01P192544	6.54	https://www.genecards.org/cgi-bin/carddisp.pl?gene=RGS1
LINC01193	Long Intergenic Non-Protein Coding RNA 1193	RNA Gene	14	GC15P020942	6.53	https://www.genecards.org/cgi-bin/carddisp.pl?gene=LINC01193
DDIT3	DNA Damage Inducible Transcript 3	Protein Coding	51	GC12M057516	6.51	https://www.genecards.org/cgi-bin/carddisp.pl?gene=DDIT3
HPX	Hemopexin	Protein Coding	44	GC11M006452	6.51	https://www.genecards.org/cgi-bin/carddisp.pl?gene=HPX
PLEKHG4	Pleckstrin Homology And RhoGEF Domain Containing G4	Protein Coding	46	GC16P067311	6.5	https://www.genecards.org/cgi-bin/carddisp.pl?gene=PLEKHG4
MIR29A	MicroRNA 29a	RNA Gene	22	GC07M130876	6.49	https://www.genecards.org/cgi-bin/carddisp.pl?gene=MIR29A
MALAT1	Metastasis Associated Lung Adenocarcinoma Transcript 1	RNA Gene	24	GC11P065497	6.48	https://www.genecards.org/cgi-bin/carddisp.pl?gene=MALAT1
MIR145	MicroRNA 145	RNA Gene	23	GC05P149430	6.45	https://www.genecards.org/cgi-bin/carddisp.pl?gene=MIR145
CA2	Carbonic Anhydrase 2	Protein Coding	57	GC08P085463	6.44	https://www.genecards.org/cgi-bin/carddisp.pl?gene=CA2
DST	Dystonin	Protein Coding	48	GC06M056457	6.41	https://www.genecards.org/cgi-bin/carddisp.pl?gene=DST
SGCB	Sarcoglycan Beta	Protein Coding	46	GC04M052019	6.4	https://www.genecards.org/cgi-bin/carddisp.pl?gene=SGCB
RPA1	Replication Protein A1	Protein Coding	51	GC17P001829	6.36	https://www.genecards.org/cgi-bin/carddisp.pl?gene=RPA1
IDO1	Indoleamine 2,3-Dioxygenase 1	Protein Coding	51	GC08P039891	6.35	https://www.genecards.org/cgi-bin/carddisp.pl?gene=IDO1
MUS81	MUS81 Structure-Specific Endonuclease Subunit	Protein Coding	48	GC11P065878	6.35	https://www.genecards.org/cgi-bin/carddisp.pl?gene=MUS81
NDUFA2	NADH:Ubiquinone Oxidoreductase Subunit A2	Protein Coding	47	GC05M140607	6.35	https://www.genecards.org/cgi-bin/carddisp.pl?gene=NDUFA2
HOXD13	Homeobox D13	Protein Coding	48	GC02P176092	6.34	https://www.genecards.org/cgi-bin/carddisp.pl?gene=HOXD13
TGFA	Transforming Growth Factor Alpha	Protein Coding	53	GC02M070410	6.33	https://www.genecards.org/cgi-bin/carddisp.pl?gene=TGFA
NCAM1	Neural Cell Adhesion Molecule 1	Protein Coding	52	GC11P112961	6.33	https://www.genecards.org/cgi-bin/carddisp.pl?gene=NCAM1
MMP3	Matrix Metallopeptidase 3	Protein Coding	57	GC11M102835	6.32	https://www.genecards.org/cgi-bin/carddisp.pl?gene=MMP3
SNX14	Sorting Nexin 14	Protein Coding	43	GC06M085505	6.32	https://www.genecards.org/cgi-bin/carddisp.pl?gene=SNX14
PLAUR	Plasminogen Activator, Urokinase Receptor	Protein Coding	51	GC19M043646	6.32	https://www.genecards.org/cgi-bin/carddisp.pl?gene=PLAUR
CASP1	Caspase 1	Protein Coding	56	GC11M105025	6.32	https://www.genecards.org/cgi-bin/carddisp.pl?gene=CASP1
TTC7A	Tetratricopeptide Repeat Domain 7A	Protein Coding	45	GC02P046906	6.32	https://www.genecards.org/cgi-bin/carddisp.pl?gene=TTC7A
WNT1	Wnt Family Member 1	Protein Coding	53	GC12P049022	6.3	https://www.genecards.org/cgi-bin/carddisp.pl?gene=WNT1
HDAC9	Histone Deacetylase 9	Protein Coding	53	GC07P018179	6.29	https://www.genecards.org/cgi-bin/carddisp.pl?gene=HDAC9
GSK3B	Glycogen Synthase Kinase 3 Beta	Protein Coding	57	GC03M119821	6.29	https://www.genecards.org/cgi-bin/carddisp.pl?gene=GSK3B
IGFBP2	Insulin Like Growth Factor Binding Protein 2	Protein Coding	50	GC02P216632	6.26	https://www.genecards.org/cgi-bin/carddisp.pl?gene=IGFBP2
HYAL1	Hyaluronidase 1	Protein Coding	52	GC03M050299	6.26	https://www.genecards.org/cgi-bin/carddisp.pl?gene=HYAL1
ERCC3	ERCC Excision Repair 3, TFIIH Core Complex Helicase Subunit	Protein Coding	54	GC02M127257	6.25	https://www.genecards.org/cgi-bin/carddisp.pl?gene=ERCC3
FHIT	Fragile Histidine Triad	Protein Coding	51	GC03M059712	6.24	https://www.genecards.org/cgi-bin/carddisp.pl?gene=FHIT
EGID-105180392	Beta-Globin 3' Hypersensitive Site 1	Biological Region	3	GC11U903001	6.24	https://www.genecards.org/cgi-bin/carddisp.pl?gene=EGID-105180392
CDC42	Cell Division Cycle 42	Protein Coding	57	GC01P022052	6.21	https://www.genecards.org/cgi-bin/carddisp.pl?gene=CDC42
RPS6	Ribosomal Protein S6	Protein Coding	50	GC09M019366	6.15	https://www.genecards.org/cgi-bin/carddisp.pl?gene=RPS6
ID4	Inhibitor Of DNA Binding 4, HLH Protein	Protein Coding	43	GC06P019837	6.13	https://www.genecards.org/cgi-bin/carddisp.pl?gene=ID4
NDUFAF5	NADH:Ubiquinone Oxidoreductase Complex Assembly Factor 5	Protein Coding	41	GC20P013765	6.12	https://www.genecards.org/cgi-bin/carddisp.pl?gene=NDUFAF5
ARID1A	AT-Rich Interaction Domain 1A	Protein Coding	51	GC01P026706	6.12	https://www.genecards.org/cgi-bin/carddisp.pl?gene=ARID1A
PTPN3	Protein Tyrosine Phosphatase Non-Receptor Type 3	Protein Coding	50	GC09M109375	6.11	https://www.genecards.org/cgi-bin/carddisp.pl?gene=PTPN3
BCHE	Butyrylcholinesterase	Protein Coding	55	GC03M165772	6.11	https://www.genecards.org/cgi-bin/carddisp.pl?gene=BCHE
SLPI	Secretory Leukocyte Peptidase Inhibitor	Protein Coding	45	GC20M045252	6.1	https://www.genecards.org/cgi-bin/carddisp.pl?gene=SLPI
APOA5	Apolipoprotein A5	Protein Coding	50	GC11M116789	6.1	https://www.genecards.org/cgi-bin/carddisp.pl?gene=APOA5
ACTA1	Actin Alpha 1, Skeletal Muscle	Protein Coding	53	GC01M229431	6.1	https://www.genecards.org/cgi-bin/carddisp.pl?gene=ACTA1
PRKN	Parkin RBR E3 Ubiquitin Protein Ligase	Protein Coding	44	GC06M161348	6.08	https://www.genecards.org/cgi-bin/carddisp.pl?gene=PRKN
C2	Complement C2	Protein Coding	51	GC06P031897	6.04	https://www.genecards.org/cgi-bin/carddisp.pl?gene=C2
PF4	Platelet Factor 4	Protein Coding	48	GC04M073980	6.04	https://www.genecards.org/cgi-bin/carddisp.pl?gene=PF4
GYPB	Glycophorin B (MNS Blood Group)	Protein Coding	42	GC04M143996	6.03	https://www.genecards.org/cgi-bin/carddisp.pl?gene=GYPB
LYRM7	LYR Motif Containing 7	Protein Coding	43	GC05P131170	6.03	https://www.genecards.org/cgi-bin/carddisp.pl?gene=LYRM7
ABCB6	ATP Binding Cassette Subfamily B Member 6 (Langereis Blood Group)	Protein Coding	53	GC02M219209	6.02	https://www.genecards.org/cgi-bin/carddisp.pl?gene=ABCB6
APOBEC3G	Apolipoprotein B MRNA Editing Enzyme Catalytic Subunit 3G	Protein Coding	48	GC22P039078	6.01	https://www.genecards.org/cgi-bin/carddisp.pl?gene=APOBEC3G
BAAT	Bile Acid-CoA:Amino Acid N-Acyltransferase	Protein Coding	50	GC09M101360	5.98	https://www.genecards.org/cgi-bin/carddisp.pl?gene=BAAT
BCL2L11	BCL2 Like 11	Protein Coding	51	GC02P111119	5.98	https://www.genecards.org/cgi-bin/carddisp.pl?gene=BCL2L11
INHA	Inhibin Subunit Alpha	Protein Coding	50	GC02P219569	5.94	https://www.genecards.org/cgi-bin/carddisp.pl?gene=INHA
ALPG	Alkaline Phosphatase, Germ Cell	Protein Coding	39	GC02P232407	5.94	https://www.genecards.org/cgi-bin/carddisp.pl?gene=ALPG
CAD	Carbamoyl-Phosphate Synthetase 2, Aspartate Transcarbamylase, And Dihydroorotase	Protein Coding	56	GC02P027217	5.93	https://www.genecards.org/cgi-bin/carddisp.pl?gene=CAD
PEX7	Peroxisomal Biogenesis Factor 7	Protein Coding	49	GC06P136822	5.92	https://www.genecards.org/cgi-bin/carddisp.pl?gene=PEX7
EPAS1	Endothelial PAS Domain Protein 1	Protein Coding	54	GC02P046293	5.92	https://www.genecards.org/cgi-bin/carddisp.pl?gene=EPAS1
MBP	Myelin Basic Protein	Protein Coding	51	GC18M076978	5.91	https://www.genecards.org/cgi-bin/carddisp.pl?gene=MBP
PLCG1	Phospholipase C Gamma 1	Protein Coding	53	GC20P041136	5.91	https://www.genecards.org/cgi-bin/carddisp.pl?gene=PLCG1
LOX	Lysyl Oxidase	Protein Coding	51	GC05M122063	5.9	https://www.genecards.org/cgi-bin/carddisp.pl?gene=LOX
CDKN2B-AS1	CDKN2B Antisense RNA 1	RNA Gene	21	GC09P021994	5.89	https://www.genecards.org/cgi-bin/carddisp.pl?gene=CDKN2B-AS1
MIR148B	MicroRNA 148b	RNA Gene	20	GC12P054337	5.87	https://www.genecards.org/cgi-bin/carddisp.pl?gene=MIR148B
PIK3CG	Phosphatidylinositol-4,5-Bisphosphate 3-Kinase Catalytic Subunit Gamma	Protein Coding	54	GC07P106865	5.86	https://www.genecards.org/cgi-bin/carddisp.pl?gene=PIK3CG
FEN1	Flap Structure-Specific Endonuclease 1	Protein Coding	53	GC11P061811	5.84	https://www.genecards.org/cgi-bin/carddisp.pl?gene=FEN1
DLK1	Delta Like Non-Canonical Notch Ligand 1	Protein Coding	50	GC14P103537	5.83	https://www.genecards.org/cgi-bin/carddisp.pl?gene=DLK1
SRSF2	Serine And Arginine Rich Splicing Factor 2	Protein Coding	46	GC17M076734	5.83	https://www.genecards.org/cgi-bin/carddisp.pl?gene=SRSF2
TRIM37	Tripartite Motif Containing 37	Protein Coding	48	GC17M058982	5.76	https://www.genecards.org/cgi-bin/carddisp.pl?gene=TRIM37
COL1A1	Collagen Type I Alpha 1 Chain	Protein Coding	56	GC17M050183	5.76	https://www.genecards.org/cgi-bin/carddisp.pl?gene=COL1A1
SFTPD	Surfactant Protein D	Protein Coding	50	GC10M079937	5.76	https://www.genecards.org/cgi-bin/carddisp.pl?gene=SFTPD
NOX1	NADPH Oxidase 1	Protein Coding	47	GC0XM100843	5.76	https://www.genecards.org/cgi-bin/carddisp.pl?gene=NOX1
CCND3	Cyclin D3	Protein Coding	54	GC06M041934	5.75	https://www.genecards.org/cgi-bin/carddisp.pl?gene=CCND3
ALDH2	Aldehyde Dehydrogenase 2 Family Member	Protein Coding	56	GC12P111766	5.74	https://www.genecards.org/cgi-bin/carddisp.pl?gene=ALDH2
MIR18A	MicroRNA 18a	RNA Gene	18	GC13P091402	5.73	https://www.genecards.org/cgi-bin/carddisp.pl?gene=MIR18A
CTC1	CST Telomere Replication Complex Component 1	Protein Coding	40	GC17M008613	5.73	https://www.genecards.org/cgi-bin/carddisp.pl?gene=CTC1
HCRT	Hypocretin Neuropeptide Precursor	Protein Coding	48	GC17M042185	5.72	https://www.genecards.org/cgi-bin/carddisp.pl?gene=HCRT
DHODH	Dihydroorotate Dehydrogenase (Quinone)	Protein Coding	51	GC16P072042	5.71	https://www.genecards.org/cgi-bin/carddisp.pl?gene=DHODH
RNPC3	RNA Binding Region (RNP1, RRM) Containing 3	Protein Coding	40	GC01P103525	5.71	https://www.genecards.org/cgi-bin/carddisp.pl?gene=RNPC3
STOM	Stomatin	Protein Coding	45	GC09M121338	5.71	https://www.genecards.org/cgi-bin/carddisp.pl?gene=STOM
OCRL	OCRL Inositol Polyphosphate-5-Phosphatase	Protein Coding	50	GC0XP129539	5.69	https://www.genecards.org/cgi-bin/carddisp.pl?gene=OCRL
TPH2	Tryptophan Hydroxylase 2	Protein Coding	54	GC12P071938	5.68	https://www.genecards.org/cgi-bin/carddisp.pl?gene=TPH2
TGFB2	Transforming Growth Factor Beta 2	Protein Coding	55	GC01P218345	5.65	https://www.genecards.org/cgi-bin/carddisp.pl?gene=TGFB2
IL3RA	Interleukin 3 Receptor Subunit Alpha	Protein Coding	49	GC0XP001336	5.64	https://www.genecards.org/cgi-bin/carddisp.pl?gene=IL3RA
GLO1	Glyoxalase I	Protein Coding	51	GC06M038981	5.64	https://www.genecards.org/cgi-bin/carddisp.pl?gene=GLO1
GAS5	Growth Arrest Specific 5	RNA Gene	23	GC01M174061	5.62	https://www.genecards.org/cgi-bin/carddisp.pl?gene=GAS5
TNNI3	Troponin I3, Cardiac Type	Protein Coding	55	GC19M055151	5.61	https://www.genecards.org/cgi-bin/carddisp.pl?gene=TNNI3
PSMB9	Proteasome Subunit Beta 9	Protein Coding	52	GC06P032825	5.6	https://www.genecards.org/cgi-bin/carddisp.pl?gene=PSMB9
SGCD	Sarcoglycan Delta	Protein Coding	51	GC05P155870	5.6	https://www.genecards.org/cgi-bin/carddisp.pl?gene=SGCD
AXIN1	Axin 1	Protein Coding	53	GC16M000338	5.59	https://www.genecards.org/cgi-bin/carddisp.pl?gene=AXIN1
TGFBR1	Transforming Growth Factor Beta Receptor 1	Protein Coding	59	GC09P099104	5.59	https://www.genecards.org/cgi-bin/carddisp.pl?gene=TGFBR1
PHKA2	Phosphorylase Kinase Regulatory Subunit Alpha 2	Protein Coding	51	GC0XM018892	5.58	https://www.genecards.org/cgi-bin/carddisp.pl?gene=PHKA2
TUBG1	Tubulin Gamma 1	Protein Coding	54	GC17P042609	5.57	https://www.genecards.org/cgi-bin/carddisp.pl?gene=TUBG1
APELA	Apelin Receptor Early Endogenous Ligand	Protein Coding	21	GC04P164877	5.56	https://www.genecards.org/cgi-bin/carddisp.pl?gene=APELA
MIR181A2	MicroRNA 181a-2	RNA Gene	20	GC09P124692	5.54	https://www.genecards.org/cgi-bin/carddisp.pl?gene=MIR181A2
MIR196A2	MicroRNA 196a-2	RNA Gene	21	GC12P054103	5.52	https://www.genecards.org/cgi-bin/carddisp.pl?gene=MIR196A2
LMO1	LIM Domain Only 1	Protein Coding	49	GC11M008245	5.51	https://www.genecards.org/cgi-bin/carddisp.pl?gene=LMO1
CXCL9	C-X-C Motif Chemokine Ligand 9	Protein Coding	44	GC04M076001	5.51	https://www.genecards.org/cgi-bin/carddisp.pl?gene=CXCL9
RAC1	Rac Family Small GTPase 1	Protein Coding	56	GC07P006380	5.49	https://www.genecards.org/cgi-bin/carddisp.pl?gene=RAC1
TOPBP1	DNA Topoisomerase II Binding Protein 1	Protein Coding	47	GC03M133600	5.49	https://www.genecards.org/cgi-bin/carddisp.pl?gene=TOPBP1
NEAT1	Nuclear Paraspeckle Assembly Transcript 1	RNA Gene	24	GC11P065539	5.46	https://www.genecards.org/cgi-bin/carddisp.pl?gene=NEAT1
RASGRP1	RAS Guanyl Releasing Protein 1	Protein Coding	51	GC15M038488	5.45	https://www.genecards.org/cgi-bin/carddisp.pl?gene=RASGRP1
CTSK	Cathepsin K	Protein Coding	55	GC01M150768	5.45	https://www.genecards.org/cgi-bin/carddisp.pl?gene=CTSK
IBA57	Iron-Sulfur Cluster Assembly Factor IBA57	Protein Coding	42	GC01P228165	5.44	https://www.genecards.org/cgi-bin/carddisp.pl?gene=IBA57
CXCL1	C-X-C Motif Chemokine Ligand 1	Protein Coding	49	GC04P073869	5.43	https://www.genecards.org/cgi-bin/carddisp.pl?gene=CXCL1
SOCS1	Suppressor Of Cytokine Signaling 1	Protein Coding	50	GC16M011255	5.43	https://www.genecards.org/cgi-bin/carddisp.pl?gene=SOCS1
CD86	CD86 Molecule	Protein Coding	50	GC03P122055	5.43	https://www.genecards.org/cgi-bin/carddisp.pl?gene=CD86
NOD1	Nucleotide Binding Oligomerization Domain Containing 1	Protein Coding	50	GC07M030424	5.43	https://www.genecards.org/cgi-bin/carddisp.pl?gene=NOD1
HTT	Huntingtin	Protein Coding	50	GC04P003041	5.42	https://www.genecards.org/cgi-bin/carddisp.pl?gene=HTT
NES	Nestin	Protein Coding	46	GC01M156668	5.41	https://www.genecards.org/cgi-bin/carddisp.pl?gene=NES
KCNQ1	Potassium Voltage-Gated Channel Subfamily Q Member 1	Protein Coding	56	GC11P002444	5.38	https://www.genecards.org/cgi-bin/carddisp.pl?gene=KCNQ1
KCNH2	Potassium Voltage-Gated Channel Subfamily H Member 2	Protein Coding	57	GC07M150944	5.37	https://www.genecards.org/cgi-bin/carddisp.pl?gene=KCNH2
CD163	CD163 Molecule	Protein Coding	49	GC12M007518	5.37	https://www.genecards.org/cgi-bin/carddisp.pl?gene=CD163
SMAD3	SMAD Family Member 3	Protein Coding	55	GC15P067063	5.37	https://www.genecards.org/cgi-bin/carddisp.pl?gene=SMAD3
MIR10A	MicroRNA 10a	RNA Gene	21	GC17M048579	5.34	https://www.genecards.org/cgi-bin/carddisp.pl?gene=MIR10A
KRT8	Keratin 8	Protein Coding	53	GC12M052897	5.34	https://www.genecards.org/cgi-bin/carddisp.pl?gene=KRT8
WDR62	WD Repeat Domain 62	Protein Coding	43	GC19P036054	5.34	https://www.genecards.org/cgi-bin/carddisp.pl?gene=WDR62
PURA	Purine Rich Element Binding Protein A	Protein Coding	50	GC05P140076	5.34	https://www.genecards.org/cgi-bin/carddisp.pl?gene=PURA
RPS15	Ribosomal Protein S15	Protein Coding	46	GC19P001438	5.33	https://www.genecards.org/cgi-bin/carddisp.pl?gene=RPS15
PRKCA	Protein Kinase C Alpha	Protein Coding	57	GC17P066302	5.33	https://www.genecards.org/cgi-bin/carddisp.pl?gene=PRKCA
FLVCR1	Feline Leukemia Virus Subgroup C Cellular Receptor 1	Protein Coding	46	GC01P212858	5.32	https://www.genecards.org/cgi-bin/carddisp.pl?gene=FLVCR1
XIST	X Inactive Specific Transcript	RNA Gene	25	GC0XM073820	5.32	https://www.genecards.org/cgi-bin/carddisp.pl?gene=XIST
CCNA2	Cyclin A2	Protein Coding	51	GC04M121816	5.32	https://www.genecards.org/cgi-bin/carddisp.pl?gene=CCNA2
ATXN2	Ataxin 2	Protein Coding	49	GC12M111443	5.31	https://www.genecards.org/cgi-bin/carddisp.pl?gene=ATXN2
ATOX1	Antioxidant 1 Copper Chaperone	Protein Coding	46	GC05M151743	5.29	https://www.genecards.org/cgi-bin/carddisp.pl?gene=ATOX1
NTRK1	Neurotrophic Receptor Tyrosine Kinase 1	Protein Coding	56	GC01P156786	5.29	https://www.genecards.org/cgi-bin/carddisp.pl?gene=NTRK1
NOG	Noggin	Protein Coding	52	GC17P056593	5.28	https://www.genecards.org/cgi-bin/carddisp.pl?gene=NOG
CCAT1	Colon Cancer Associated Transcript 1	RNA Gene	17	GC08M127207	5.27	https://www.genecards.org/cgi-bin/carddisp.pl?gene=CCAT1
SP1	Sp1 Transcription Factor	Protein Coding	50	GC12P053380	5.27	https://www.genecards.org/cgi-bin/carddisp.pl?gene=SP1
RIPK1	Receptor Interacting Serine/Threonine Kinase 1	Protein Coding	54	GC06P003064	5.26	https://www.genecards.org/cgi-bin/carddisp.pl?gene=RIPK1
CDKN1B	Cyclin Dependent Kinase Inhibitor 1B	Protein Coding	55	GC12P012716	5.25	https://www.genecards.org/cgi-bin/carddisp.pl?gene=CDKN1B
LRP2	LDL Receptor Related Protein 2	Protein Coding	53	GC02M169127	5.25	https://www.genecards.org/cgi-bin/carddisp.pl?gene=LRP2
ABCC1	ATP Binding Cassette Subfamily C Member 1	Protein Coding	54	GC16P015949	5.24	https://www.genecards.org/cgi-bin/carddisp.pl?gene=ABCC1
MIR181A1	MicroRNA 181a-1	RNA Gene	19	GC01M198860	5.22	https://www.genecards.org/cgi-bin/carddisp.pl?gene=MIR181A1
RUNX2	Runt Related Transcription Factor 2	Protein Coding	53	GC06P045295	5.21	https://www.genecards.org/cgi-bin/carddisp.pl?gene=RUNX2
NR2E3	Nuclear Receptor Subfamily 2 Group E Member 3	Protein Coding	48	GC15P071792	5.21	https://www.genecards.org/cgi-bin/carddisp.pl?gene=NR2E3
CDK6	Cyclin Dependent Kinase 6	Protein Coding	60	GC07M092604	5.21	https://www.genecards.org/cgi-bin/carddisp.pl?gene=CDK6
ABCC2	ATP Binding Cassette Subfamily C Member 2	Protein Coding	56	GC10P099782	5.2	https://www.genecards.org/cgi-bin/carddisp.pl?gene=ABCC2
TXN	Thioredoxin	Protein Coding	52	GC09M110243	5.18	https://www.genecards.org/cgi-bin/carddisp.pl?gene=TXN
ADAM17	ADAM Metallopeptidase Domain 17	Protein Coding	57	GC02M009580	5.17	https://www.genecards.org/cgi-bin/carddisp.pl?gene=ADAM17
UNG	Uracil DNA Glycosylase	Protein Coding	53	GC12P109097	5.16	https://www.genecards.org/cgi-bin/carddisp.pl?gene=UNG
ANO10	Anoctamin 10	Protein Coding	46	GC03M043396	5.15	https://www.genecards.org/cgi-bin/carddisp.pl?gene=ANO10
PLA2G2A	Phospholipase A2 Group IIA	Protein Coding	52	GC01M019975	5.14	https://www.genecards.org/cgi-bin/carddisp.pl?gene=PLA2G2A
LDHB	Lactate Dehydrogenase B	Protein Coding	53	GC12M021635	5.11	https://www.genecards.org/cgi-bin/carddisp.pl?gene=LDHB
ROBO1	Roundabout Guidance Receptor 1	Protein Coding	50	GC03M078567	5.11	https://www.genecards.org/cgi-bin/carddisp.pl?gene=ROBO1
NAMPT	Nicotinamide Phosphoribosyltransferase	Protein Coding	54	GC07M106248	5.11	https://www.genecards.org/cgi-bin/carddisp.pl?gene=NAMPT
ALK	ALK Receptor Tyrosine Kinase	Protein Coding	58	GC02M029156	5.09	https://www.genecards.org/cgi-bin/carddisp.pl?gene=ALK
OPA1	OPA1 Mitochondrial Dynamin Like GTPase	Protein Coding	50	GC03P193594	5.06	https://www.genecards.org/cgi-bin/carddisp.pl?gene=OPA1
ITGA4	Integrin Subunit Alpha 4	Protein Coding	54	GC02P181456	5.04	https://www.genecards.org/cgi-bin/carddisp.pl?gene=ITGA4
CRBN	Cereblon	Protein Coding	49	GC03M003166	5.03	https://www.genecards.org/cgi-bin/carddisp.pl?gene=CRBN
IL1RAPL2	Interleukin 1 Receptor Accessory Protein Like 2	Protein Coding	43	GC0XP104566	5	https://www.genecards.org/cgi-bin/carddisp.pl?gene=IL1RAPL2
ATP6V0A2	ATPase H+ Transporting V0 Subunit A2	Protein Coding	50	GC12P123712	4.99	https://www.genecards.org/cgi-bin/carddisp.pl?gene=ATP6V0A2
IKBKB	Inhibitor Of Nuclear Factor Kappa B Kinase Subunit Beta	Protein Coding	59	GC08P042247	4.99	https://www.genecards.org/cgi-bin/carddisp.pl?gene=IKBKB
MUC5AC	Mucin 5AC, Oligomeric Mucus/Gel-Forming	Protein Coding	44	GC11P001151	4.99	https://www.genecards.org/cgi-bin/carddisp.pl?gene=MUC5AC
RPS6KB1	Ribosomal Protein S6 Kinase B1	Protein Coding	56	GC17P059893	4.98	https://www.genecards.org/cgi-bin/carddisp.pl?gene=RPS6KB1
IGF2-AS	IGF2 Antisense RNA	RNA Gene	28	GC11P002140	4.97	https://www.genecards.org/cgi-bin/carddisp.pl?gene=IGF2-AS
WNT3A	Wnt Family Member 3A	Protein Coding	54	GC01P228007	4.96	https://www.genecards.org/cgi-bin/carddisp.pl?gene=WNT3A
HPSE	Heparanase	Protein Coding	51	GC04M083292	4.95	https://www.genecards.org/cgi-bin/carddisp.pl?gene=HPSE
NUP98	Nucleoporin 98	Protein Coding	50	GC11M003700	4.95	https://www.genecards.org/cgi-bin/carddisp.pl?gene=NUP98
RPS3	Ribosomal Protein S3	Protein Coding	49	GC11P075546	4.92	https://www.genecards.org/cgi-bin/carddisp.pl?gene=RPS3
NDUFA12	NADH:Ubiquinone Oxidoreductase Subunit A12	Protein Coding	50	GC12M094898	4.91	https://www.genecards.org/cgi-bin/carddisp.pl?gene=NDUFA12
CHKB	Choline Kinase Beta	Protein Coding	51	GC22M050578	4.9	https://www.genecards.org/cgi-bin/carddisp.pl?gene=CHKB
MNDA	Myeloid Cell Nuclear Differentiation Antigen	Protein Coding	46	GC01P158801	4.89	https://www.genecards.org/cgi-bin/carddisp.pl?gene=MNDA
OXT	Oxytocin/Neurophysin I Prepropeptide	Protein Coding	46	GC20P003064	4.86	https://www.genecards.org/cgi-bin/carddisp.pl?gene=OXT
GFI1	Growth Factor Independent 1 Transcriptional Repressor	Protein Coding	48	GC01M092412	4.85	https://www.genecards.org/cgi-bin/carddisp.pl?gene=GFI1
ACVRL1	Activin A Receptor Like Type 1	Protein Coding	56	GC12P051906	4.84	https://www.genecards.org/cgi-bin/carddisp.pl?gene=ACVRL1
CYBA	Cytochrome B-245 Alpha Chain	Protein Coding	52	GC16M088643	4.84	https://www.genecards.org/cgi-bin/carddisp.pl?gene=CYBA
NAT2	N-Acetyltransferase 2	Protein Coding	49	GC08P018391	4.84	https://www.genecards.org/cgi-bin/carddisp.pl?gene=NAT2
GATA4	GATA Binding Protein 4	Protein Coding	54	GC08P011676	4.84	https://www.genecards.org/cgi-bin/carddisp.pl?gene=GATA4
TAC1	Tachykinin Precursor 1	Protein Coding	50	GC07P097731	4.83	https://www.genecards.org/cgi-bin/carddisp.pl?gene=TAC1
SCT	Secretin	Protein Coding	42	GC11M000626	4.82	https://www.genecards.org/cgi-bin/carddisp.pl?gene=SCT
CCNB1	Cyclin B1	Protein Coding	53	GC05P069167	4.81	https://www.genecards.org/cgi-bin/carddisp.pl?gene=CCNB1
MIR7-3HG	MIR7-3 Host Gene	RNA Gene	25	GC19P004789	4.81	https://www.genecards.org/cgi-bin/carddisp.pl?gene=MIR7-3HG
ITGB1	Integrin Subunit Beta 1	Protein Coding	56	GC10M032936	4.8	https://www.genecards.org/cgi-bin/carddisp.pl?gene=ITGB1
MIR191	MicroRNA 191	RNA Gene	21	GC03M049137	4.78	https://www.genecards.org/cgi-bin/carddisp.pl?gene=MIR191
XRCC5	X-Ray Repair Cross Complementing 5	Protein Coding	50	GC02P216107	4.75	https://www.genecards.org/cgi-bin/carddisp.pl?gene=XRCC5
TFAP2A	Transcription Factor AP-2 Alpha	Protein Coding	53	GC06M010393	4.74	https://www.genecards.org/cgi-bin/carddisp.pl?gene=TFAP2A
MIR128-2	MicroRNA 128-2	RNA Gene	21	GC03P035754	4.74	https://www.genecards.org/cgi-bin/carddisp.pl?gene=MIR128-2
CLU	Clusterin	Protein Coding	53	GC08M027596	4.73	https://www.genecards.org/cgi-bin/carddisp.pl?gene=CLU
HNF1B	HNF1 Homeobox B	Protein Coding	51	GC17M037686	4.72	https://www.genecards.org/cgi-bin/carddisp.pl?gene=HNF1B
SCGB1A1	Secretoglobin Family 1A Member 1	Protein Coding	46	GC11P062437	4.72	https://www.genecards.org/cgi-bin/carddisp.pl?gene=SCGB1A1
MCOLN1	Mucolipin 1	Protein Coding	51	GC19P007523	4.71	https://www.genecards.org/cgi-bin/carddisp.pl?gene=MCOLN1
GLRA1	Glycine Receptor Alpha 1	Protein Coding	51	GC05M151799	4.7	https://www.genecards.org/cgi-bin/carddisp.pl?gene=GLRA1
BMPR2	Bone Morphogenetic Protein Receptor Type 2	Protein Coding	55	GC02P202376	4.7	https://www.genecards.org/cgi-bin/carddisp.pl?gene=BMPR2
CFLAR	CASP8 And FADD Like Apoptosis Regulator	Protein Coding	53	GC02P201117	4.69	https://www.genecards.org/cgi-bin/carddisp.pl?gene=CFLAR
RRM2B	Ribonucleotide Reductase Regulatory TP53 Inducible Subunit M2B	Protein Coding	55	GC08M102222	4.69	https://www.genecards.org/cgi-bin/carddisp.pl?gene=RRM2B
HLA-C	Major Histocompatibility Complex, Class I, C	Protein Coding	49	GC06M031272	4.68	https://www.genecards.org/cgi-bin/carddisp.pl?gene=HLA-C
CYP2C9	Cytochrome P450 Family 2 Subfamily C Member 9	Protein Coding	56	GC10P094938	4.67	https://www.genecards.org/cgi-bin/carddisp.pl?gene=CYP2C9
CD47	CD47 Molecule	Protein Coding	50	GC03M108043	4.66	https://www.genecards.org/cgi-bin/carddisp.pl?gene=CD47
LAMP1	Lysosomal Associated Membrane Protein 1	Protein Coding	49	GC13P113297	4.65	https://www.genecards.org/cgi-bin/carddisp.pl?gene=LAMP1
CES1	Carboxylesterase 1	Protein Coding	53	GC16M055836	4.64	https://www.genecards.org/cgi-bin/carddisp.pl?gene=CES1
CYP2A6	Cytochrome P450 Family 2 Subfamily A Member 6	Protein Coding	53	GC19M040843	4.64	https://www.genecards.org/cgi-bin/carddisp.pl?gene=CYP2A6
ABCG2	ATP Binding Cassette Subfamily G Member 2 (Junior Blood Group)	Protein Coding	57	GC04M088090	4.62	https://www.genecards.org/cgi-bin/carddisp.pl?gene=ABCG2
HSPA5	Heat Shock Protein Family A (Hsp70) Member 5	Protein Coding	53	GC09M125234	4.59	https://www.genecards.org/cgi-bin/carddisp.pl?gene=HSPA5
MUC5B	Mucin 5B, Oligomeric Mucus/Gel-Forming	Protein Coding	47	GC11P001244	4.58	https://www.genecards.org/cgi-bin/carddisp.pl?gene=MUC5B
PGF	Placental Growth Factor	Protein Coding	50	GC14M074941	4.56	https://www.genecards.org/cgi-bin/carddisp.pl?gene=PGF
PTK2B	Protein Tyrosine Kinase 2 Beta	Protein Coding	54	GC08P027311	4.55	https://www.genecards.org/cgi-bin/carddisp.pl?gene=PTK2B
ACKR1	Atypical Chemokine Receptor 1 (Duffy Blood Group)	Protein Coding	41	GC01P159203	4.54	https://www.genecards.org/cgi-bin/carddisp.pl?gene=ACKR1
GLRB	Glycine Receptor Beta	Protein Coding	54	GC04P157076	4.53	https://www.genecards.org/cgi-bin/carddisp.pl?gene=GLRB
CKM	Creatine Kinase, M-Type	Protein Coding	51	GC19M045306	4.51	https://www.genecards.org/cgi-bin/carddisp.pl?gene=CKM
MKI67	Marker Of Proliferation Ki-67	Protein Coding	48	GC10M128096	4.5	https://www.genecards.org/cgi-bin/carddisp.pl?gene=MKI67
FADS1	Fatty Acid Desaturase 1	Protein Coding	50	GC11M061799	4.5	https://www.genecards.org/cgi-bin/carddisp.pl?gene=FADS1
RASSF1	Ras Association Domain Family Member 1	Protein Coding	51	GC03M050369	4.49	https://www.genecards.org/cgi-bin/carddisp.pl?gene=RASSF1
MIR141	MicroRNA 141	RNA Gene	22	GC12P007586	4.49	https://www.genecards.org/cgi-bin/carddisp.pl?gene=MIR141
ASAH1	N-Acylsphingosine Amidohydrolase 1	Protein Coding	53	GC08M017958	4.48	https://www.genecards.org/cgi-bin/carddisp.pl?gene=ASAH1
ATP6V0A4	ATPase H+ Transporting V0 Subunit A4	Protein Coding	49	GC07M138707	4.48	https://www.genecards.org/cgi-bin/carddisp.pl?gene=ATP6V0A4
MX1	MX Dynamin Like GTPase 1	Protein Coding	47	GC21P041420	4.47	https://www.genecards.org/cgi-bin/carddisp.pl?gene=MX1
VTN	Vitronectin	Protein Coding	50	GC17M029279	4.47	https://www.genecards.org/cgi-bin/carddisp.pl?gene=VTN
TTF2	Transcription Termination Factor 2	Protein Coding	45	GC01P117060	4.47	https://www.genecards.org/cgi-bin/carddisp.pl?gene=TTF2
HSPA1A	Heat Shock Protein Family A (Hsp70) Member 1A	Protein Coding	49	GC06P032335	4.47	https://www.genecards.org/cgi-bin/carddisp.pl?gene=HSPA1A
STEAP4	STEAP4 Metalloreductase	Protein Coding	46	GC07M088276	4.45	https://www.genecards.org/cgi-bin/carddisp.pl?gene=STEAP4
THBS1	Thrombospondin 1	Protein Coding	51	GC15P039581	4.45	https://www.genecards.org/cgi-bin/carddisp.pl?gene=THBS1
S100A8	S100 Calcium Binding Protein A8	Protein Coding	48	GC01M153391	4.44	https://www.genecards.org/cgi-bin/carddisp.pl?gene=S100A8
GPX3	Glutathione Peroxidase 3	Protein Coding	51	GC05P150997	4.44	https://www.genecards.org/cgi-bin/carddisp.pl?gene=GPX3
MIR99A	MicroRNA 99a	RNA Gene	21	GC21P016539	4.43	https://www.genecards.org/cgi-bin/carddisp.pl?gene=MIR99A
PTHLH	Parathyroid Hormone Like Hormone	Protein Coding	52	GC12M027959	4.43	https://www.genecards.org/cgi-bin/carddisp.pl?gene=PTHLH
CD1A	CD1a Molecule	Protein Coding	48	GC01P158255	4.42	https://www.genecards.org/cgi-bin/carddisp.pl?gene=CD1A
PRKAA2	Protein Kinase AMP-Activated Catalytic Subunit Alpha 2	Protein Coding	56	GC01P056645	4.41	https://www.genecards.org/cgi-bin/carddisp.pl?gene=PRKAA2
UCA1	Urothelial Cancer Associated 1	RNA Gene	23	GC19P015828	4.4	https://www.genecards.org/cgi-bin/carddisp.pl?gene=UCA1
HMOX2	Heme Oxygenase 2	Protein Coding	54	GC16P004474	4.4	https://www.genecards.org/cgi-bin/carddisp.pl?gene=HMOX2
SLC26A4	Solute Carrier Family 26 Member 4	Protein Coding	49	GC07P107660	4.38	https://www.genecards.org/cgi-bin/carddisp.pl?gene=SLC26A4
FYN	FYN Proto-Oncogene, Src Family Tyrosine Kinase	Protein Coding	55	GC06M111660	4.37	https://www.genecards.org/cgi-bin/carddisp.pl?gene=FYN
MIR181B1	MicroRNA 181b-1	RNA Gene	20	GC01M198858	4.35	https://www.genecards.org/cgi-bin/carddisp.pl?gene=MIR181B1
MIR31	MicroRNA 31	RNA Gene	20	GC09M021507	4.34	https://www.genecards.org/cgi-bin/carddisp.pl?gene=MIR31
C1QA	Complement C1q A Chain	Protein Coding	52	GC01P022636	4.32	https://www.genecards.org/cgi-bin/carddisp.pl?gene=C1QA
CTCF	CCCTC-Binding Factor	Protein Coding	53	GC16P067563	4.31	https://www.genecards.org/cgi-bin/carddisp.pl?gene=CTCF
ACTC1	Actin Alpha Cardiac Muscle 1	Protein Coding	48	GC15M034788	4.3	https://www.genecards.org/cgi-bin/carddisp.pl?gene=ACTC1
ABO	ABO, Alpha 1-3-N-Acetylgalactosaminyltransferase And Alpha 1-3-Galactosyltransferase	Protein Coding	44	GC09M133250	4.29	https://www.genecards.org/cgi-bin/carddisp.pl?gene=ABO
ATP5F1A	ATP Synthase F1 Subunit Alpha	Protein Coding	40	GC18M046081	4.27	https://www.genecards.org/cgi-bin/carddisp.pl?gene=ATP5F1A
ALPI	Alkaline Phosphatase, Intestinal	Protein Coding	49	GC02P232456	4.26	https://www.genecards.org/cgi-bin/carddisp.pl?gene=ALPI
APOBEC3F	Apolipoprotein B MRNA Editing Enzyme Catalytic Subunit 3F	Protein Coding	43	GC22P039040	4.26	https://www.genecards.org/cgi-bin/carddisp.pl?gene=APOBEC3F
CSN2	Casein Beta	Protein Coding	40	GC04M069955	4.26	https://www.genecards.org/cgi-bin/carddisp.pl?gene=CSN2
POU5F1	POU Class 5 Homeobox 1	Protein Coding	53	GC06M031136	4.24	https://www.genecards.org/cgi-bin/carddisp.pl?gene=POU5F1
SMAD2	SMAD Family Member 2	Protein Coding	53	GC18M047809	4.24	https://www.genecards.org/cgi-bin/carddisp.pl?gene=SMAD2
SNHG1	Small Nucleolar RNA Host Gene 1	RNA Gene	22	GC11M062968	4.23	https://www.genecards.org/cgi-bin/carddisp.pl?gene=SNHG1
MIR182	MicroRNA 182	RNA Gene	20	GC07M129770	4.23	https://www.genecards.org/cgi-bin/carddisp.pl?gene=MIR182
SLC22A4	Solute Carrier Family 22 Member 4	Protein Coding	50	GC05P132294	4.22	https://www.genecards.org/cgi-bin/carddisp.pl?gene=SLC22A4
LACTB	Lactamase Beta	Protein Coding	42	GC15P069518	4.2	https://www.genecards.org/cgi-bin/carddisp.pl?gene=LACTB
TLR5	Toll Like Receptor 5	Protein Coding	54	GC01M223109	4.19	https://www.genecards.org/cgi-bin/carddisp.pl?gene=TLR5
TRAF6	TNF Receptor Associated Factor 6	Protein Coding	53	GC11M036467	4.19	https://www.genecards.org/cgi-bin/carddisp.pl?gene=TRAF6
CGB5	Chorionic Gonadotropin Subunit Beta 5	Protein Coding	36	GC19P049043	4.18	https://www.genecards.org/cgi-bin/carddisp.pl?gene=CGB5
MAPT	Microtubule Associated Protein Tau	Protein Coding	57	GC17P045894	4.18	https://www.genecards.org/cgi-bin/carddisp.pl?gene=MAPT
HPS3	HPS3 Biogenesis Of Lysosomal Organelles Complex 2 Subunit 1	Protein Coding	45	GC03P149129	4.16	https://www.genecards.org/cgi-bin/carddisp.pl?gene=HPS3
MLF1	Myeloid Leukemia Factor 1	Protein Coding	50	GC03P158571	4.16	https://www.genecards.org/cgi-bin/carddisp.pl?gene=MLF1
NFE2	Nuclear Factor, Erythroid 2	Protein Coding	46	GC12M054292	4.16	https://www.genecards.org/cgi-bin/carddisp.pl?gene=NFE2
MMS19	MMS19 Homolog, Cytosolic Iron-Sulfur Assembly Component	Protein Coding	40	GC10M097458	4.15	https://www.genecards.org/cgi-bin/carddisp.pl?gene=MMS19
EPPIN	Epididymal Peptidase Inhibitor	Protein Coding	40	GC20M045541	4.14	https://www.genecards.org/cgi-bin/carddisp.pl?gene=EPPIN
CDK1	Cyclin Dependent Kinase 1	Protein Coding	52	GC10P060772	4.12	https://www.genecards.org/cgi-bin/carddisp.pl?gene=CDK1
TYK2	Tyrosine Kinase 2	Protein Coding	59	GC19M010350	4.11	https://www.genecards.org/cgi-bin/carddisp.pl?gene=TYK2
FCGR2B	Fc Fragment Of IgG Receptor IIb	Protein Coding	54	GC01P161663	4.09	https://www.genecards.org/cgi-bin/carddisp.pl?gene=FCGR2B
UGT1A	UDP Glucuronosyltransferase Family 1 Member A Complex Locus	Protein Coding	12	GC02P233586	4.09	https://www.genecards.org/cgi-bin/carddisp.pl?gene=UGT1A
NPRL3	NPR3 Like, GATOR1 Complex Subunit	Protein Coding	44	GC16M000084	4.08	https://www.genecards.org/cgi-bin/carddisp.pl?gene=NPRL3
MIRLET7B	MicroRNA Let-7b	RNA Gene	21	GC22P046122	4.08	https://www.genecards.org/cgi-bin/carddisp.pl?gene=MIRLET7B
ARC	Activity Regulated Cytoskeleton Associated Protein	Protein Coding	43	GC08M142611	4.07	https://www.genecards.org/cgi-bin/carddisp.pl?gene=ARC
JMJD1C	Jumonji Domain Containing 1C	Protein Coding	47	GC10M063167	4.07	https://www.genecards.org/cgi-bin/carddisp.pl?gene=JMJD1C
HBZ	Hemoglobin Subunit Zeta	Protein Coding	45	GC16P000142	4.07	https://www.genecards.org/cgi-bin/carddisp.pl?gene=HBZ
MTUS1	Microtubule Associated Scaffold Protein 1	Protein Coding	42	GC08M017643	4.06	https://www.genecards.org/cgi-bin/carddisp.pl?gene=MTUS1
ADAMTSL1	ADAMTS Like 1	Protein Coding	46	GC09P017906	4.05	https://www.genecards.org/cgi-bin/carddisp.pl?gene=ADAMTSL1
RELA	RELA Proto-Oncogene, NF-KB Subunit	Protein Coding	56	GC11M065671	4.02	https://www.genecards.org/cgi-bin/carddisp.pl?gene=RELA
MUC2	Mucin 2, Oligomeric Mucus/Gel-Forming	Protein Coding	45	GC11P001074	4.01	https://www.genecards.org/cgi-bin/carddisp.pl?gene=MUC2
CTH	Cystathionine Gamma-Lyase	Protein Coding	56	GC01P070411	4.01	https://www.genecards.org/cgi-bin/carddisp.pl?gene=CTH
PCAT1	Prostate Cancer Associated Transcript 1	RNA Gene	20	GC08P126559	4.01	https://www.genecards.org/cgi-bin/carddisp.pl?gene=PCAT1
MIR181C	MicroRNA 181c	RNA Gene	21	GC19P013858	3.99	https://www.genecards.org/cgi-bin/carddisp.pl?gene=MIR181C
XBP1	X-Box Binding Protein 1	Protein Coding	52	GC22M028794	3.99	https://www.genecards.org/cgi-bin/carddisp.pl?gene=XBP1
BMPR1A	Bone Morphogenetic Protein Receptor Type 1A	Protein Coding	57	GC10P086756	3.99	https://www.genecards.org/cgi-bin/carddisp.pl?gene=BMPR1A
YAP1	Yes Associated Protein 1	Protein Coding	53	GC11P102110	3.97	https://www.genecards.org/cgi-bin/carddisp.pl?gene=YAP1
PGD	Phosphogluconate Dehydrogenase	Protein Coding	53	GC01P010398	3.96	https://www.genecards.org/cgi-bin/carddisp.pl?gene=PGD
NR1I2	Nuclear Receptor Subfamily 1 Group I Member 2	Protein Coding	53	GC03P119780	3.93	https://www.genecards.org/cgi-bin/carddisp.pl?gene=NR1I2
SLC12A1	Solute Carrier Family 12 Member 1	Protein Coding	52	GC15P048191	3.92	https://www.genecards.org/cgi-bin/carddisp.pl?gene=SLC12A1
ACAN	Aggrecan	Protein Coding	51	GC15P088816	3.92	https://www.genecards.org/cgi-bin/carddisp.pl?gene=ACAN
UBC	Ubiquitin C	Protein Coding	48	GC12M124911	3.92	https://www.genecards.org/cgi-bin/carddisp.pl?gene=UBC
XRCC3	X-Ray Repair Cross Complementing 3	Protein Coding	46	GC14M103697	3.92	https://www.genecards.org/cgi-bin/carddisp.pl?gene=XRCC3
HLA-DRA	Major Histocompatibility Complex, Class II, DR Alpha	Protein Coding	53	GC06P032439	3.92	https://www.genecards.org/cgi-bin/carddisp.pl?gene=HLA-DRA
CTSG	Cathepsin G	Protein Coding	51	GC14M024573	3.91	https://www.genecards.org/cgi-bin/carddisp.pl?gene=CTSG
HSPG2	Heparan Sulfate Proteoglycan 2	Protein Coding	53	GC01M021822	3.9	https://www.genecards.org/cgi-bin/carddisp.pl?gene=HSPG2
MIR24-2	MicroRNA 24-2	RNA Gene	20	GC19M013938	3.88	https://www.genecards.org/cgi-bin/carddisp.pl?gene=MIR24-2
PIK3CD	Phosphatidylinositol-4,5-Bisphosphate 3-Kinase Catalytic Subunit Delta	Protein Coding	60	GC01P009711	3.88	https://www.genecards.org/cgi-bin/carddisp.pl?gene=PIK3CD
CRYAA	Crystallin Alpha A	Protein Coding	50	GC21P043169	3.86	https://www.genecards.org/cgi-bin/carddisp.pl?gene=CRYAA
TOP2A	DNA Topoisomerase II Alpha	Protein Coding	57	GC17M040388	3.85	https://www.genecards.org/cgi-bin/carddisp.pl?gene=TOP2A
EZR	Ezrin	Protein Coding	51	GC06M158765	3.85	https://www.genecards.org/cgi-bin/carddisp.pl?gene=EZR
SON	SON DNA Binding Protein	Protein Coding	46	GC21P033542	3.84	https://www.genecards.org/cgi-bin/carddisp.pl?gene=SON
TLR7	Toll Like Receptor 7	Protein Coding	52	GC0XP012867	3.84	https://www.genecards.org/cgi-bin/carddisp.pl?gene=TLR7
MAN2A1	Mannosidase Alpha Class 2A Member 1	Protein Coding	48	GC05P109689	3.84	https://www.genecards.org/cgi-bin/carddisp.pl?gene=MAN2A1
DBH-AS1	DBH Antisense RNA 1	RNA Gene	18	GC09M133654	3.83	https://www.genecards.org/cgi-bin/carddisp.pl?gene=DBH-AS1
E2F1	E2F Transcription Factor 1	Protein Coding	50	GC20M033675	3.83	https://www.genecards.org/cgi-bin/carddisp.pl?gene=E2F1
LEF1	Lymphoid Enhancer Binding Factor 1	Protein Coding	53	GC04M108047	3.82	https://www.genecards.org/cgi-bin/carddisp.pl?gene=LEF1
ERBB3	Erb-B2 Receptor Tyrosine Kinase 3	Protein Coding	60	GC12P056079	3.81	https://www.genecards.org/cgi-bin/carddisp.pl?gene=ERBB3
UGT1A9	UDP Glucuronosyltransferase Family 1 Member A9	Protein Coding	49	GC02P233671	3.8	https://www.genecards.org/cgi-bin/carddisp.pl?gene=UGT1A9
TNFRSF10B	TNF Receptor Superfamily Member 10b	Protein Coding	57	GC08M023020	3.8	https://www.genecards.org/cgi-bin/carddisp.pl?gene=TNFRSF10B
FGF3	Fibroblast Growth Factor 3	Protein Coding	51	GC11M069811	3.79	https://www.genecards.org/cgi-bin/carddisp.pl?gene=FGF3
STXBP2	Syntaxin Binding Protein 2	Protein Coding	51	GC19P007637	3.79	https://www.genecards.org/cgi-bin/carddisp.pl?gene=STXBP2
YY1	YY1 Transcription Factor	Protein Coding	54	GC14P100238	3.79	https://www.genecards.org/cgi-bin/carddisp.pl?gene=YY1
GOT1	Glutamic-Oxaloacetic Transaminase 1	Protein Coding	53	GC10M099396	3.76	https://www.genecards.org/cgi-bin/carddisp.pl?gene=GOT1
BLZF1	Basic Leucine Zipper Nuclear Factor 1	Protein Coding	43	GC01P169337	3.76	https://www.genecards.org/cgi-bin/carddisp.pl?gene=BLZF1
ACTG1	Actin Gamma 1	Protein Coding	57	GC17M081509	3.75	https://www.genecards.org/cgi-bin/carddisp.pl?gene=ACTG1
MAGT1	Magnesium Transporter 1	Protein Coding	45	GC0XM077826	3.75	https://www.genecards.org/cgi-bin/carddisp.pl?gene=MAGT1
MIR224	MicroRNA 224	RNA Gene	18	GC0XM151958	3.74	https://www.genecards.org/cgi-bin/carddisp.pl?gene=MIR224
SOCS3	Suppressor Of Cytokine Signaling 3	Protein Coding	50	GC17M078356	3.74	https://www.genecards.org/cgi-bin/carddisp.pl?gene=SOCS3
MAG	Myelin Associated Glycoprotein	Protein Coding	52	GC19P035292	3.71	https://www.genecards.org/cgi-bin/carddisp.pl?gene=MAG
CD33	CD33 Molecule	Protein Coding	50	GC19P051225	3.69	https://www.genecards.org/cgi-bin/carddisp.pl?gene=CD33
PICALM	Phosphatidylinositol Binding Clathrin Assembly Protein	Protein Coding	50	GC11M085957	3.69	https://www.genecards.org/cgi-bin/carddisp.pl?gene=PICALM
MIR150	MicroRNA 150	RNA Gene	22	GC19M049500	3.68	https://www.genecards.org/cgi-bin/carddisp.pl?gene=MIR150
POLE	DNA Polymerase Epsilon, Catalytic Subunit	Protein Coding	55	GC12M132624	3.68	https://www.genecards.org/cgi-bin/carddisp.pl?gene=POLE
CDX2	Caudal Type Homeobox 2	Protein Coding	49	GC13M027962	3.68	https://www.genecards.org/cgi-bin/carddisp.pl?gene=CDX2
SLC8A1	Solute Carrier Family 8 Member A1	Protein Coding	50	GC02M040078	3.68	https://www.genecards.org/cgi-bin/carddisp.pl?gene=SLC8A1
KAT5	Lysine Acetyltransferase 5	Protein Coding	53	GC11P065711	3.62	https://www.genecards.org/cgi-bin/carddisp.pl?gene=KAT5
NTS	Neurotensin	Protein Coding	45	GC12P085876	3.62	https://www.genecards.org/cgi-bin/carddisp.pl?gene=NTS
APEX1	Apurinic/Apyrimidinic Endodeoxyribonuclease 1	Protein Coding	51	GC14P020455	3.62	https://www.genecards.org/cgi-bin/carddisp.pl?gene=APEX1
C1R	Complement C1r	Protein Coding	53	GC12M007092	3.62	https://www.genecards.org/cgi-bin/carddisp.pl?gene=C1R
EPHX1	Epoxide Hydrolase 1	Protein Coding	53	GC01P225810	3.61	https://www.genecards.org/cgi-bin/carddisp.pl?gene=EPHX1
TDO2	Tryptophan 2,3-Dioxygenase	Protein Coding	52	GC04P155854	3.61	https://www.genecards.org/cgi-bin/carddisp.pl?gene=TDO2
HULC	Hepatocellular Carcinoma Up-Regulated Long Non-Coding RNA	RNA Gene	18	GC06P008652	3.61	https://www.genecards.org/cgi-bin/carddisp.pl?gene=HULC
IL17F	Interleukin 17F	Protein Coding	48	GC06M052209	3.6	https://www.genecards.org/cgi-bin/carddisp.pl?gene=IL17F
FLT3LG	Fms Related Tyrosine Kinase 3 Ligand	Protein Coding	46	GC19P049475	3.6	https://www.genecards.org/cgi-bin/carddisp.pl?gene=FLT3LG
GAPDH	Glyceraldehyde-3-Phosphate Dehydrogenase	Protein Coding	54	GC12P006533	3.59	https://www.genecards.org/cgi-bin/carddisp.pl?gene=GAPDH
NR1H2	Nuclear Receptor Subfamily 1 Group H Member 2	Protein Coding	54	GC19P050329	3.58	https://www.genecards.org/cgi-bin/carddisp.pl?gene=NR1H2
GPX4	Glutathione Peroxidase 4	Protein Coding	53	GC19P001103	3.58	https://www.genecards.org/cgi-bin/carddisp.pl?gene=GPX4
BECN1	Beclin 1	Protein Coding	53	GC17M042810	3.58	https://www.genecards.org/cgi-bin/carddisp.pl?gene=BECN1
HSPA8	Heat Shock Protein Family A (Hsp70) Member 8	Protein Coding	54	GC11M123057	3.57	https://www.genecards.org/cgi-bin/carddisp.pl?gene=HSPA8
CCR7	C-C Motif Chemokine Receptor 7	Protein Coding	51	GC17M040556	3.56	https://www.genecards.org/cgi-bin/carddisp.pl?gene=CCR7
SCARB1	Scavenger Receptor Class B Member 1	Protein Coding	51	GC12M124776	3.56	https://www.genecards.org/cgi-bin/carddisp.pl?gene=SCARB1
DSPP	Dentin Sialophosphoprotein	Protein Coding	43	GC04P087608	3.56	https://www.genecards.org/cgi-bin/carddisp.pl?gene=DSPP
STX11	Syntaxin 11	Protein Coding	47	GC06P144150	3.55	https://www.genecards.org/cgi-bin/carddisp.pl?gene=STX11
HOXA11-AS	HOXA11 Antisense RNA	RNA Gene	20	GC07P027184	3.55	https://www.genecards.org/cgi-bin/carddisp.pl?gene=HOXA11-AS
HOTTIP	HOXA Distal Transcript Antisense RNA	RNA Gene	22	GC07P027198	3.54	https://www.genecards.org/cgi-bin/carddisp.pl?gene=HOTTIP
SOX2-OT	SOX2 Overlapping Transcript	RNA Gene	22	GC03P180989	3.53	https://www.genecards.org/cgi-bin/carddisp.pl?gene=SOX2-OT
SPN	Sialophorin	Protein Coding	45	GC16P029662	3.51	https://www.genecards.org/cgi-bin/carddisp.pl?gene=SPN
KCNMA1	Potassium Calcium-Activated Channel Subfamily M Alpha 1	Protein Coding	56	GC10M076869	3.51	https://www.genecards.org/cgi-bin/carddisp.pl?gene=KCNMA1
SSB	Small RNA Binding Exonuclease Protection Factor La	Protein Coding	48	GC02P169791	3.51	https://www.genecards.org/cgi-bin/carddisp.pl?gene=SSB
AAAS	Aladin WD Repeat Nucleoporin	Protein Coding	46	GC12M053307	3.5	https://www.genecards.org/cgi-bin/carddisp.pl?gene=AAAS
MIR130A	MicroRNA 130a	RNA Gene	20	GC11P057641	3.5	https://www.genecards.org/cgi-bin/carddisp.pl?gene=MIR130A
XRCC1	X-Ray Repair Cross Complementing 1	Protein Coding	49	GC19M043543	3.48	https://www.genecards.org/cgi-bin/carddisp.pl?gene=XRCC1
TRIM63	Tripartite Motif Containing 63	Protein Coding	46	GC01M026062	3.47	https://www.genecards.org/cgi-bin/carddisp.pl?gene=TRIM63
CLIC1	Chloride Intracellular Channel 1	Protein Coding	48	GC06M032075	3.47	https://www.genecards.org/cgi-bin/carddisp.pl?gene=CLIC1
ALOX12	Arachidonate 12-Lipoxygenase, 12S Type	Protein Coding	50	GC17P006995	3.46	https://www.genecards.org/cgi-bin/carddisp.pl?gene=ALOX12
OSTM1	Osteoclastogenesis Associated Transmembrane Protein 1	Protein Coding	44	GC06M108041	3.46	https://www.genecards.org/cgi-bin/carddisp.pl?gene=OSTM1
FCGRT	Fc Fragment Of IgG Receptor And Transporter	Protein Coding	46	GC19P049506	3.46	https://www.genecards.org/cgi-bin/carddisp.pl?gene=FCGRT
BCO1	Beta-Carotene Oxygenase 1	Protein Coding	40	GC16P081238	3.44	https://www.genecards.org/cgi-bin/carddisp.pl?gene=BCO1
HSP90B1	Heat Shock Protein 90 Beta Family Member 1	Protein Coding	51	GC12P103930	3.44	https://www.genecards.org/cgi-bin/carddisp.pl?gene=HSP90B1
ABCC4	ATP Binding Cassette Subfamily C Member 4	Protein Coding	53	GC13M095019	3.43	https://www.genecards.org/cgi-bin/carddisp.pl?gene=ABCC4
CYP3A5	Cytochrome P450 Family 3 Subfamily A Member 5	Protein Coding	53	GC07M099648	3.43	https://www.genecards.org/cgi-bin/carddisp.pl?gene=CYP3A5
PRDM16	PR/SET Domain 16	Protein Coding	52	GC01P003068	3.43	https://www.genecards.org/cgi-bin/carddisp.pl?gene=PRDM16
IMPA1	Inositol Monophosphatase 1	Protein Coding	54	GC08M081656	3.43	https://www.genecards.org/cgi-bin/carddisp.pl?gene=IMPA1
ODC1	Ornithine Decarboxylase 1	Protein Coding	53	GC02M010432	3.42	https://www.genecards.org/cgi-bin/carddisp.pl?gene=ODC1
VDAC1	Voltage Dependent Anion Channel 1	Protein Coding	53	GC05M133975	3.41	https://www.genecards.org/cgi-bin/carddisp.pl?gene=VDAC1
LPO	Lactoperoxidase	Protein Coding	45	GC17P058218	3.41	https://www.genecards.org/cgi-bin/carddisp.pl?gene=LPO
ACP1	Acid Phosphatase 1	Protein Coding	50	GC02P000254	3.4	https://www.genecards.org/cgi-bin/carddisp.pl?gene=ACP1
IL23R	Interleukin 23 Receptor	Protein Coding	51	GC01P067138	3.4	https://www.genecards.org/cgi-bin/carddisp.pl?gene=IL23R
PRDX2	Peroxiredoxin 2	Protein Coding	53	GC19M012796	3.39	https://www.genecards.org/cgi-bin/carddisp.pl?gene=PRDX2
MSH5	MutS Homolog 5	Protein Coding	47	GC06P032328	3.39	https://www.genecards.org/cgi-bin/carddisp.pl?gene=MSH5
HACL1	2-Hydroxyacyl-CoA Lyase 1	Protein Coding	47	GC03M015602	3.38	https://www.genecards.org/cgi-bin/carddisp.pl?gene=HACL1
LINC-ROR	Long Intergenic Non-Protein Coding RNA, Regulator Of Reprogramming	RNA Gene	17	GC18M057054	3.38	https://www.genecards.org/cgi-bin/carddisp.pl?gene=LINC-ROR
SULT1A3	Sulfotransferase Family 1A Member 3	Protein Coding	44	GC16P030199	3.38	https://www.genecards.org/cgi-bin/carddisp.pl?gene=SULT1A3
PEG10	Paternally Expressed 10	Protein Coding	46	GC07P094656	3.38	https://www.genecards.org/cgi-bin/carddisp.pl?gene=PEG10
SPARC	Secreted Protein Acidic And Cysteine Rich	Protein Coding	57	GC05M151639	3.38	https://www.genecards.org/cgi-bin/carddisp.pl?gene=SPARC
ELP1	Elongator Complex Protein 1	Protein Coding	39	GC09M108868	3.37	https://www.genecards.org/cgi-bin/carddisp.pl?gene=ELP1
CLPP	Caseinolytic Mitochondrial Matrix Peptidase Proteolytic Subunit	Protein Coding	50	GC19P006376	3.37	https://www.genecards.org/cgi-bin/carddisp.pl?gene=CLPP
PRDX4	Peroxiredoxin 4	Protein Coding	49	GC0XP023592	3.36	https://www.genecards.org/cgi-bin/carddisp.pl?gene=PRDX4
ACTR3	Actin Related Protein 3	Protein Coding	48	GC02P113889	3.35	https://www.genecards.org/cgi-bin/carddisp.pl?gene=ACTR3
CCNT1	Cyclin T1	Protein Coding	48	GC12M048688	3.35	https://www.genecards.org/cgi-bin/carddisp.pl?gene=CCNT1
CCL27	C-C Motif Chemokine Ligand 27	Protein Coding	43	GC09M034662	3.34	https://www.genecards.org/cgi-bin/carddisp.pl?gene=CCL27
POLD1	DNA Polymerase Delta 1, Catalytic Subunit	Protein Coding	52	GC19P050385	3.34	https://www.genecards.org/cgi-bin/carddisp.pl?gene=POLD1
ANGPT2	Angiopoietin 2	Protein Coding	50	GC08M006499	3.32	https://www.genecards.org/cgi-bin/carddisp.pl?gene=ANGPT2
RPA2	Replication Protein A2	Protein Coding	51	GC01M027902	3.32	https://www.genecards.org/cgi-bin/carddisp.pl?gene=RPA2
XK	X-Linked Kx Blood Group	Protein Coding	46	GC0XP037685	3.32	https://www.genecards.org/cgi-bin/carddisp.pl?gene=XK
LGALS3	Galectin 3	Protein Coding	51	GC14P055124	3.32	https://www.genecards.org/cgi-bin/carddisp.pl?gene=LGALS3
IL23A	Interleukin 23 Subunit Alpha	Protein Coding	45	GC12P056335	3.32	https://www.genecards.org/cgi-bin/carddisp.pl?gene=IL23A
PDCD1	Programmed Cell Death 1	Protein Coding	53	GC02M241849	3.32	https://www.genecards.org/cgi-bin/carddisp.pl?gene=PDCD1
CASC2	Cancer Susceptibility 2	RNA Gene	28	GC10P118046	3.3	https://www.genecards.org/cgi-bin/carddisp.pl?gene=CASC2
CYTOR	Cytoskeleton Regulator RNA	RNA Gene	17	GC02P087457	3.3	https://www.genecards.org/cgi-bin/carddisp.pl?gene=CYTOR
NORAD	Non-Coding RNA Activated By DNA Damage	RNA Gene	16	GC20M036048	3.3	https://www.genecards.org/cgi-bin/carddisp.pl?gene=NORAD
NKILA	NF-KappaB Interacting LncRNA	RNA Gene	14	GC20P057711	3.3	https://www.genecards.org/cgi-bin/carddisp.pl?gene=NKILA
DICER1	Dicer 1, Ribonuclease III	Protein Coding	54	GC14M095086	3.3	https://www.genecards.org/cgi-bin/carddisp.pl?gene=DICER1
DLL1	Delta Like Canonical Notch Ligand 1	Protein Coding	50	GC06M170282	3.29	https://www.genecards.org/cgi-bin/carddisp.pl?gene=DLL1
AMBP	Alpha-1-Microglobulin/Bikunin Precursor	Protein Coding	47	GC09M114060	3.28	https://www.genecards.org/cgi-bin/carddisp.pl?gene=AMBP
COMMD1	Copper Metabolism Domain Containing 1	Protein Coding	48	GC02P061871	3.28	https://www.genecards.org/cgi-bin/carddisp.pl?gene=COMMD1
EPHA3	EPH Receptor A3	Protein Coding	51	GC03P089077	3.28	https://www.genecards.org/cgi-bin/carddisp.pl?gene=EPHA3
SMAD7	SMAD Family Member 7	Protein Coding	49	GC18M048919	3.28	https://www.genecards.org/cgi-bin/carddisp.pl?gene=SMAD7
SMARCA2	SWI/SNF Related, Matrix Associated, Actin Dependent Regulator Of Chromatin, Subfamily A, Member 2	Protein Coding	56	GC09P002005	3.24	https://www.genecards.org/cgi-bin/carddisp.pl?gene=SMARCA2
CARTPT	CART Prepropeptide	Protein Coding	49	GC05P071719	3.23	https://www.genecards.org/cgi-bin/carddisp.pl?gene=CARTPT
BIRC3	Baculoviral IAP Repeat Containing 3	Protein Coding	53	GC11P102317	3.23	https://www.genecards.org/cgi-bin/carddisp.pl?gene=BIRC3
CAMTA1	Calmodulin Binding Transcription Activator 1	Protein Coding	46	GC01P006845	3.22	https://www.genecards.org/cgi-bin/carddisp.pl?gene=CAMTA1
CXCL2	C-X-C Motif Chemokine Ligand 2	Protein Coding	46	GC04M074097	3.22	https://www.genecards.org/cgi-bin/carddisp.pl?gene=CXCL2
HOXA9	Homeobox A9	Protein Coding	45	GC07M027162	3.2	https://www.genecards.org/cgi-bin/carddisp.pl?gene=HOXA9
RECK	Reversion Inducing Cysteine Rich Protein With Kazal Motifs	Protein Coding	46	GC09P036036	3.19	https://www.genecards.org/cgi-bin/carddisp.pl?gene=RECK
FOXO3	Forkhead Box O3	Protein Coding	50	GC06P108559	3.19	https://www.genecards.org/cgi-bin/carddisp.pl?gene=FOXO3
FER	FER Tyrosine Kinase	Protein Coding	53	GC05P108747	3.18	https://www.genecards.org/cgi-bin/carddisp.pl?gene=FER
TUG1	Taurine Up-Regulated 1	RNA Gene	25	GC22P030969	3.17	https://www.genecards.org/cgi-bin/carddisp.pl?gene=TUG1
POLB	DNA Polymerase Beta	Protein Coding	53	GC08P042315	3.16	https://www.genecards.org/cgi-bin/carddisp.pl?gene=POLB
SLC39A8	Solute Carrier Family 39 Member 8	Protein Coding	47	GC04M102252	3.16	https://www.genecards.org/cgi-bin/carddisp.pl?gene=SLC39A8
DNASE1	Deoxyribonuclease 1	Protein Coding	47	GC16P003611	3.16	https://www.genecards.org/cgi-bin/carddisp.pl?gene=DNASE1
BTNL2	Butyrophilin Like 2	Protein Coding	45	GC06M032359	3.16	https://www.genecards.org/cgi-bin/carddisp.pl?gene=BTNL2
ADM	Adrenomedullin	Protein Coding	50	GC11P010304	3.13	https://www.genecards.org/cgi-bin/carddisp.pl?gene=ADM
HDAC8	Histone Deacetylase 8	Protein Coding	53	GC0XM072329	3.13	https://www.genecards.org/cgi-bin/carddisp.pl?gene=HDAC8
ENO1	Enolase 1	Protein Coding	54	GC01M008861	3.12	https://www.genecards.org/cgi-bin/carddisp.pl?gene=ENO1
MIR125B1	MicroRNA 125b-1	RNA Gene	21	GC11M122100	3.11	https://www.genecards.org/cgi-bin/carddisp.pl?gene=MIR125B1
VAMP7	Vesicle Associated Membrane Protein 7	Protein Coding	48	GC0XP155881	3.09	https://www.genecards.org/cgi-bin/carddisp.pl?gene=VAMP7
A2M	Alpha-2-Macroglobulin	Protein Coding	51	GC12M009067	3.08	https://www.genecards.org/cgi-bin/carddisp.pl?gene=A2M
WASF1	WASP Family Member 1	Protein Coding	50	GC06M110099	3.08	https://www.genecards.org/cgi-bin/carddisp.pl?gene=WASF1
EPHX2	Epoxide Hydrolase 2	Protein Coding	53	GC08P027490	3.08	https://www.genecards.org/cgi-bin/carddisp.pl?gene=EPHX2
MUC16	Mucin 16, Cell Surface Associated	Protein Coding	42	GC19M008904	3.07	https://www.genecards.org/cgi-bin/carddisp.pl?gene=MUC16
WASL	WASP Like Actin Nucleation Promoting Factor	Protein Coding	46	GC07M123681	3.06	https://www.genecards.org/cgi-bin/carddisp.pl?gene=WASL
BCAR1	BCAR1 Scaffold Protein, Cas Family Member	Protein Coding	50	GC16M075228	3.05	https://www.genecards.org/cgi-bin/carddisp.pl?gene=BCAR1
AKR1A1	Aldo-Keto Reductase Family 1 Member A1	Protein Coding	50	GC01P045550	3.05	https://www.genecards.org/cgi-bin/carddisp.pl?gene=AKR1A1
FGB	Fibrinogen Beta Chain	Protein Coding	53	GC04P154564	3.05	https://www.genecards.org/cgi-bin/carddisp.pl?gene=FGB
SHC1	SHC Adaptor Protein 1	Protein Coding	51	GC01M154962	3.04	https://www.genecards.org/cgi-bin/carddisp.pl?gene=SHC1
ATF6	Activating Transcription Factor 6	Protein Coding	53	GC01P161766	3.04	https://www.genecards.org/cgi-bin/carddisp.pl?gene=ATF6
HDAC6	Histone Deacetylase 6	Protein Coding	58	GC0XP048801	3.04	https://www.genecards.org/cgi-bin/carddisp.pl?gene=HDAC6
INTS3	Integrator Complex Subunit 3	Protein Coding	42	GC01P153728	3.03	https://www.genecards.org/cgi-bin/carddisp.pl?gene=INTS3
LAMB3	Laminin Subunit Beta 3	Protein Coding	51	GC01M209614	3.03	https://www.genecards.org/cgi-bin/carddisp.pl?gene=LAMB3
MIR125B2	MicroRNA 125b-2	RNA Gene	20	GC21P016590	3.03	https://www.genecards.org/cgi-bin/carddisp.pl?gene=MIR125B2
ASXL2	ASXL Transcriptional Regulator 2	Protein Coding	44	GC02M025733	3.02	https://www.genecards.org/cgi-bin/carddisp.pl?gene=ASXL2
DGCR5	DiGeorge Syndrome Critical Region Gene 5	RNA Gene	22	GC22P019258	3.02	https://www.genecards.org/cgi-bin/carddisp.pl?gene=DGCR5
USF1	Upstream Transcription Factor 1	Protein Coding	50	GC01M161009	3.02	https://www.genecards.org/cgi-bin/carddisp.pl?gene=USF1
ALDH9A1	Aldehyde Dehydrogenase 9 Family Member A1	Protein Coding	48	GC01M165632	3.01	https://www.genecards.org/cgi-bin/carddisp.pl?gene=ALDH9A1
UGT1A4	UDP Glucuronosyltransferase Family 1 Member A4	Protein Coding	46	GC02P233718	3.01	https://www.genecards.org/cgi-bin/carddisp.pl?gene=UGT1A4
MMP12	Matrix Metallopeptidase 12	Protein Coding	50	GC11M102862	3.01	https://www.genecards.org/cgi-bin/carddisp.pl?gene=MMP12
C20orf204	Chromosome 20 Open Reading Frame 204	Protein Coding	19	GC20P064183	3	https://www.genecards.org/cgi-bin/carddisp.pl?gene=C20orf204
PPARGC1A	PPARG Coactivator 1 Alpha	Protein Coding	53	GC04M023755	3	https://www.genecards.org/cgi-bin/carddisp.pl?gene=PPARGC1A
DEFB1	Defensin Beta 1	Protein Coding	45	GC08M006870	2.99	https://www.genecards.org/cgi-bin/carddisp.pl?gene=DEFB1
IFNL3	Interferon Lambda 3	Protein Coding	40	GC19M039243	2.98	https://www.genecards.org/cgi-bin/carddisp.pl?gene=IFNL3
SERPINB3	Serpin Family B Member 3	Protein Coding	48	GC18M063638	2.95	https://www.genecards.org/cgi-bin/carddisp.pl?gene=SERPINB3
XPC	XPC Complex Subunit, DNA Damage Recognition And Repair Factor	Protein Coding	50	GC03M014754	2.95	https://www.genecards.org/cgi-bin/carddisp.pl?gene=XPC
VEGFC	Vascular Endothelial Growth Factor C	Protein Coding	53	GC04M176683	2.95	https://www.genecards.org/cgi-bin/carddisp.pl?gene=VEGFC
TGIF1	TGFB Induced Factor Homeobox 1	Protein Coding	52	GC18P003411	2.95	https://www.genecards.org/cgi-bin/carddisp.pl?gene=TGIF1
EIF2AK2	Eukaryotic Translation Initiation Factor 2 Alpha Kinase 2	Protein Coding	51	GC02M037073	2.93	https://www.genecards.org/cgi-bin/carddisp.pl?gene=EIF2AK2
HRG	Histidine Rich Glycoprotein	Protein Coding	48	GC03P186660	2.93	https://www.genecards.org/cgi-bin/carddisp.pl?gene=HRG
MIR30D	MicroRNA 30d	RNA Gene	17	GC08M134804	2.91	https://www.genecards.org/cgi-bin/carddisp.pl?gene=MIR30D
SEC23A	Sec23 Homolog A, Coat Complex II Component	Protein Coding	50	GC14M039031	2.91	https://www.genecards.org/cgi-bin/carddisp.pl?gene=SEC23A
OGG1	8-Oxoguanine DNA Glycosylase	Protein Coding	53	GC03P009751	2.9	https://www.genecards.org/cgi-bin/carddisp.pl?gene=OGG1
RBP1	Retinol Binding Protein 1	Protein Coding	46	GC03M139517	2.9	https://www.genecards.org/cgi-bin/carddisp.pl?gene=RBP1
FLT1	Fms Related Tyrosine Kinase 1	Protein Coding	57	GC13M028300	2.88	https://www.genecards.org/cgi-bin/carddisp.pl?gene=FLT1
PNPLA3	Patatin Like Phospholipase Domain Containing 3	Protein Coding	48	GC22P043923	2.86	https://www.genecards.org/cgi-bin/carddisp.pl?gene=PNPLA3
VCL	Vinculin	Protein Coding	54	GC10P073995	2.85	https://www.genecards.org/cgi-bin/carddisp.pl?gene=VCL
ACVR1	Activin A Receptor Type 1	Protein Coding	57	GC02M157736	2.84	https://www.genecards.org/cgi-bin/carddisp.pl?gene=ACVR1
CDK9	Cyclin Dependent Kinase 9	Protein Coding	52	GC09P127801	2.84	https://www.genecards.org/cgi-bin/carddisp.pl?gene=CDK9
WASF3	WASP Family Member 3	Protein Coding	46	GC13P026557	2.82	https://www.genecards.org/cgi-bin/carddisp.pl?gene=WASF3
ERG	ETS Transcription Factor ERG	Protein Coding	52	GC21M038367	2.82	https://www.genecards.org/cgi-bin/carddisp.pl?gene=ERG
PCBP1	Poly(RC) Binding Protein 1	Protein Coding	46	GC02P070052	2.82	https://www.genecards.org/cgi-bin/carddisp.pl?gene=PCBP1
MIR132	MicroRNA 132	RNA Gene	21	GC17M002049	2.82	https://www.genecards.org/cgi-bin/carddisp.pl?gene=MIR132
CCL20	C-C Motif Chemokine Ligand 20	Protein Coding	50	GC02P227813	2.82	https://www.genecards.org/cgi-bin/carddisp.pl?gene=CCL20
PDE4A	Phosphodiesterase 4A	Protein Coding	52	GC19P010392	2.81	https://www.genecards.org/cgi-bin/carddisp.pl?gene=PDE4A
ANXA2	Annexin A2	Protein Coding	53	GC15M060347	2.8	https://www.genecards.org/cgi-bin/carddisp.pl?gene=ANXA2
PRKAB1	Protein Kinase AMP-Activated Non-Catalytic Subunit Beta 1	Protein Coding	54	GC12P119632	2.79	https://www.genecards.org/cgi-bin/carddisp.pl?gene=PRKAB1
CHRDL1	Chordin Like 1	Protein Coding	46	GC0XM110674	2.78	https://www.genecards.org/cgi-bin/carddisp.pl?gene=CHRDL1
PRKCB	Protein Kinase C Beta	Protein Coding	55	GC16P023847	2.78	https://www.genecards.org/cgi-bin/carddisp.pl?gene=PRKCB
MMP8	Matrix Metallopeptidase 8	Protein Coding	53	GC11M102617	2.78	https://www.genecards.org/cgi-bin/carddisp.pl?gene=MMP8
CEACAM5	Carcinoembryonic Antigen Related Cell Adhesion Molecule 5	Protein Coding	48	GC19P041709	2.77	https://www.genecards.org/cgi-bin/carddisp.pl?gene=CEACAM5
CUL1	Cullin 1	Protein Coding	51	GC07P148697	2.77	https://www.genecards.org/cgi-bin/carddisp.pl?gene=CUL1
KLK3	Kallikrein Related Peptidase 3	Protein Coding	53	GC19P050854	2.77	https://www.genecards.org/cgi-bin/carddisp.pl?gene=KLK3
CD68	CD68 Molecule	Protein Coding	46	GC17P007579	2.77	https://www.genecards.org/cgi-bin/carddisp.pl?gene=CD68
INCENP	Inner Centromere Protein	Protein Coding	46	GC11P062142	2.73	https://www.genecards.org/cgi-bin/carddisp.pl?gene=INCENP
PROM1	Prominin 1	Protein Coding	51	GC04M015965	2.73	https://www.genecards.org/cgi-bin/carddisp.pl?gene=PROM1
MUC4	Mucin 4, Cell Surface Associated	Protein Coding	45	GC03M195746	2.72	https://www.genecards.org/cgi-bin/carddisp.pl?gene=MUC4
BAK1	BCL2 Antagonist/Killer 1	Protein Coding	51	GC06M033572	2.71	https://www.genecards.org/cgi-bin/carddisp.pl?gene=BAK1
POLA1	DNA Polymerase Alpha 1, Catalytic Subunit	Protein Coding	53	GC0XP024712	2.7	https://www.genecards.org/cgi-bin/carddisp.pl?gene=POLA1
DHPS	Deoxyhypusine Synthase	Protein Coding	47	GC19M012676	2.69	https://www.genecards.org/cgi-bin/carddisp.pl?gene=DHPS
DDB1	Damage Specific DNA Binding Protein 1	Protein Coding	48	GC11M061317	2.68	https://www.genecards.org/cgi-bin/carddisp.pl?gene=DDB1
MPP1	Membrane Palmitoylated Protein 1	Protein Coding	45	GC0XM154779	2.67	https://www.genecards.org/cgi-bin/carddisp.pl?gene=MPP1
CREB3L3	CAMP Responsive Element Binding Protein 3 Like 3	Protein Coding	44	GC19P004153	2.67	https://www.genecards.org/cgi-bin/carddisp.pl?gene=CREB3L3
THRA	Thyroid Hormone Receptor Alpha	Protein Coding	55	GC17P040058	2.66	https://www.genecards.org/cgi-bin/carddisp.pl?gene=THRA
IRF3	Interferon Regulatory Factor 3	Protein Coding	53	GC19M049659	2.66	https://www.genecards.org/cgi-bin/carddisp.pl?gene=IRF3
CYP2C8	Cytochrome P450 Family 2 Subfamily C Member 8	Protein Coding	54	GC10M095038	2.66	https://www.genecards.org/cgi-bin/carddisp.pl?gene=CYP2C8
ITGA6	Integrin Subunit Alpha 6	Protein Coding	56	GC02P172427	2.65	https://www.genecards.org/cgi-bin/carddisp.pl?gene=ITGA6
RAD51D	RAD51 Paralog D	Protein Coding	45	GC17M035092	2.65	https://www.genecards.org/cgi-bin/carddisp.pl?gene=RAD51D
DDX10	DEAD-Box Helicase 10	Protein Coding	46	GC11P108569	2.64	https://www.genecards.org/cgi-bin/carddisp.pl?gene=DDX10
THY1	Thy-1 Cell Surface Antigen	Protein Coding	50	GC11M119417	2.64	https://www.genecards.org/cgi-bin/carddisp.pl?gene=THY1
ATP2B4	ATPase Plasma Membrane Ca2+ Transporting 4	Protein Coding	51	GC01P203626	2.63	https://www.genecards.org/cgi-bin/carddisp.pl?gene=ATP2B4
TNNT2	Troponin T2, Cardiac Type	Protein Coding	54	GC01M201359	2.62	https://www.genecards.org/cgi-bin/carddisp.pl?gene=TNNT2
SUCLA2	Succinate-CoA Ligase ADP-Forming Beta Subunit	Protein Coding	54	GC13M047745	2.61	https://www.genecards.org/cgi-bin/carddisp.pl?gene=SUCLA2
FOXM1	Forkhead Box M1	Protein Coding	50	GC12M002857	2.61	https://www.genecards.org/cgi-bin/carddisp.pl?gene=FOXM1
ALOX15	Arachidonate 15-Lipoxygenase	Protein Coding	51	GC17M004630	2.6	https://www.genecards.org/cgi-bin/carddisp.pl?gene=ALOX15
GADD45A	Growth Arrest And DNA Damage Inducible Alpha	Protein Coding	51	GC01P067685	2.6	https://www.genecards.org/cgi-bin/carddisp.pl?gene=GADD45A
TCF7	Transcription Factor 7	Protein Coding	50	GC05P134114	2.59	https://www.genecards.org/cgi-bin/carddisp.pl?gene=TCF7
CYP26A1	Cytochrome P450 Family 26 Subfamily A Member 1	Protein Coding	50	GC10P093073	2.59	https://www.genecards.org/cgi-bin/carddisp.pl?gene=CYP26A1
CDKAL1	CDK5 Regulatory Subunit Associated Protein 1 Like 1	Protein Coding	43	GC06P020534	2.59	https://www.genecards.org/cgi-bin/carddisp.pl?gene=CDKAL1
CDKN2C	Cyclin Dependent Kinase Inhibitor 2C	Protein Coding	53	GC01P050960	2.58	https://www.genecards.org/cgi-bin/carddisp.pl?gene=CDKN2C
DEPDC5	DEP Domain Containing 5	Protein Coding	45	GC22P031753	2.58	https://www.genecards.org/cgi-bin/carddisp.pl?gene=DEPDC5
TGFB3	Transforming Growth Factor Beta 3	Protein Coding	53	GC14M075958	2.58	https://www.genecards.org/cgi-bin/carddisp.pl?gene=TGFB3
OLR1	Oxidized Low Density Lipoprotein Receptor 1	Protein Coding	50	GC12M012411	2.58	https://www.genecards.org/cgi-bin/carddisp.pl?gene=OLR1
PCSK6	Proprotein Convertase Subtilisin/Kexin Type 6	Protein Coding	46	GC15M101297	2.58	https://www.genecards.org/cgi-bin/carddisp.pl?gene=PCSK6
OXA1L	OXA1L Mitochondrial Inner Membrane Protein	Protein Coding	45	GC14P022766	2.57	https://www.genecards.org/cgi-bin/carddisp.pl?gene=OXA1L
PRKAA1	Protein Kinase AMP-Activated Catalytic Subunit Alpha 1	Protein Coding	54	GC05M040759	2.57	https://www.genecards.org/cgi-bin/carddisp.pl?gene=PRKAA1
ARID2	AT-Rich Interaction Domain 2	Protein Coding	47	GC12P045729	2.54	https://www.genecards.org/cgi-bin/carddisp.pl?gene=ARID2
ID2	Inhibitor Of DNA Binding 2	Protein Coding	50	GC02P008772	2.54	https://www.genecards.org/cgi-bin/carddisp.pl?gene=ID2
UFC1	Ubiquitin-Fold Modifier Conjugating Enzyme 1	Protein Coding	43	GC01P161152	2.54	https://www.genecards.org/cgi-bin/carddisp.pl?gene=UFC1
ESR2	Estrogen Receptor 2	Protein Coding	55	GC14M064084	2.53	https://www.genecards.org/cgi-bin/carddisp.pl?gene=ESR2
IGF2BP2	Insulin Like Growth Factor 2 MRNA Binding Protein 2	Protein Coding	50	GC03M185643	2.52	https://www.genecards.org/cgi-bin/carddisp.pl?gene=IGF2BP2
RHOA	Ras Homolog Family Member A	Protein Coding	52	GC03M049397	2.52	https://www.genecards.org/cgi-bin/carddisp.pl?gene=RHOA
CHI3L1	Chitinase 3 Like 1	Protein Coding	49	GC01M203148	2.5	https://www.genecards.org/cgi-bin/carddisp.pl?gene=CHI3L1
WTAP	WT1 Associated Protein	Protein Coding	45	GC06P159725	2.49	https://www.genecards.org/cgi-bin/carddisp.pl?gene=WTAP
GGH	Gamma-Glutamyl Hydrolase	Protein Coding	49	GC08M063015	2.49	https://www.genecards.org/cgi-bin/carddisp.pl?gene=GGH
CCR2	C-C Motif Chemokine Receptor 2	Protein Coding	51	GC03P046356	2.48	https://www.genecards.org/cgi-bin/carddisp.pl?gene=CCR2
TFF3	Trefoil Factor 3	Protein Coding	46	GC21M042311	2.48	https://www.genecards.org/cgi-bin/carddisp.pl?gene=TFF3
MIR212	MicroRNA 212	RNA Gene	20	GC17M002050	2.47	https://www.genecards.org/cgi-bin/carddisp.pl?gene=MIR212
PPAT	Phosphoribosyl Pyrophosphate Amidotransferase	Protein Coding	50	GC04M056393	2.47	https://www.genecards.org/cgi-bin/carddisp.pl?gene=PPAT
CD7	CD7 Molecule	Protein Coding	45	GC17M082314	2.46	https://www.genecards.org/cgi-bin/carddisp.pl?gene=CD7
REV3L	REV3 Like, DNA Directed Polymerase Zeta Catalytic Subunit	Protein Coding	50	GC06M111299	2.46	https://www.genecards.org/cgi-bin/carddisp.pl?gene=REV3L
PDGFA	Platelet Derived Growth Factor Subunit A	Protein Coding	50	GC07M000497	2.44	https://www.genecards.org/cgi-bin/carddisp.pl?gene=PDGFA
SAA1	Serum Amyloid A1	Protein Coding	48	GC11P018267	2.43	https://www.genecards.org/cgi-bin/carddisp.pl?gene=SAA1
S100A1	S100 Calcium Binding Protein A1	Protein Coding	48	GC01P153627	2.43	https://www.genecards.org/cgi-bin/carddisp.pl?gene=S100A1
EIF2S1	Eukaryotic Translation Initiation Factor 2 Subunit Alpha	Protein Coding	51	GC14P067359	2.43	https://www.genecards.org/cgi-bin/carddisp.pl?gene=EIF2S1
CXCL11	C-X-C Motif Chemokine Ligand 11	Protein Coding	46	GC04M076033	2.43	https://www.genecards.org/cgi-bin/carddisp.pl?gene=CXCL11
MAGEA1	MAGE Family Member A1	Protein Coding	45	GC0XP153179	2.43	https://www.genecards.org/cgi-bin/carddisp.pl?gene=MAGEA1
LCN1	Lipocalin 1	Protein Coding	45	GC09P135521	2.43	https://www.genecards.org/cgi-bin/carddisp.pl?gene=LCN1
RXRA	Retinoid X Receptor Alpha	Protein Coding	56	GC09P134317	2.42	https://www.genecards.org/cgi-bin/carddisp.pl?gene=RXRA
APOA4	Apolipoprotein A4	Protein Coding	48	GC11M116820	2.41	https://www.genecards.org/cgi-bin/carddisp.pl?gene=APOA4
SULT1E1	Sulfotransferase Family 1E Member 1	Protein Coding	50	GC04M069841	2.4	https://www.genecards.org/cgi-bin/carddisp.pl?gene=SULT1E1
FKBP5	FKBP Prolyl Isomerase 5	Protein Coding	52	GC06M038959	2.4	https://www.genecards.org/cgi-bin/carddisp.pl?gene=FKBP5
KL	Klotho	Protein Coding	51	GC13P033016	2.39	https://www.genecards.org/cgi-bin/carddisp.pl?gene=KL
ERVK-6	Endogenous Retrovirus Group K Member 6, Envelope	Protein Coding	20	GC07U903184	2.39	https://www.genecards.org/cgi-bin/carddisp.pl?gene=ERVK-6
CD63	CD63 Molecule	Protein Coding	48	GC12M055725	2.38	https://www.genecards.org/cgi-bin/carddisp.pl?gene=CD63
SAA4	Serum Amyloid A4, Constitutive	Protein Coding	44	GC11M018234	2.37	https://www.genecards.org/cgi-bin/carddisp.pl?gene=SAA4
SOAT1	Sterol O-Acyltransferase 1	Protein Coding	50	GC01P179262	2.37	https://www.genecards.org/cgi-bin/carddisp.pl?gene=SOAT1
ADCY10	Adenylate Cyclase 10	Protein Coding	51	GC01M167778	2.37	https://www.genecards.org/cgi-bin/carddisp.pl?gene=ADCY10
BIRC2	Baculoviral IAP Repeat Containing 2	Protein Coding	52	GC11P102347	2.36	https://www.genecards.org/cgi-bin/carddisp.pl?gene=BIRC2
MYH11	Myosin Heavy Chain 11	Protein Coding	52	GC16M015704	2.34	https://www.genecards.org/cgi-bin/carddisp.pl?gene=MYH11
TLR8	Toll Like Receptor 8	Protein Coding	53	GC0XP012924	2.34	https://www.genecards.org/cgi-bin/carddisp.pl?gene=TLR8
IRF4	Interferon Regulatory Factor 4	Protein Coding	50	GC06P000391	2.34	https://www.genecards.org/cgi-bin/carddisp.pl?gene=IRF4
DLC1	DLC1 Rho GTPase Activating Protein	Protein Coding	51	GC08M013083	2.33	https://www.genecards.org/cgi-bin/carddisp.pl?gene=DLC1
IL10RB	Interleukin 10 Receptor Subunit Beta	Protein Coding	51	GC21P033266	2.32	https://www.genecards.org/cgi-bin/carddisp.pl?gene=IL10RB
EEA1	Early Endosome Antigen 1	Protein Coding	50	GC12M092770	2.32	https://www.genecards.org/cgi-bin/carddisp.pl?gene=EEA1
CASP7	Caspase 7	Protein Coding	56	GC10P113679	2.32	https://www.genecards.org/cgi-bin/carddisp.pl?gene=CASP7
EHMT2	Euchromatic Histone Lysine Methyltransferase 2	Protein Coding	52	GC06M031879	2.31	https://www.genecards.org/cgi-bin/carddisp.pl?gene=EHMT2
HTATIP2	HIV-1 Tat Interactive Protein 2	Protein Coding	46	GC11P020385	2.3	https://www.genecards.org/cgi-bin/carddisp.pl?gene=HTATIP2
APAF1	Apoptotic Peptidase Activating Factor 1	Protein Coding	53	GC12P098645	2.29	https://www.genecards.org/cgi-bin/carddisp.pl?gene=APAF1
ATP11A	ATPase Phospholipid Transporting 11A	Protein Coding	48	GC13P112690	2.29	https://www.genecards.org/cgi-bin/carddisp.pl?gene=ATP11A
CXADR	CXADR Ig-Like Cell Adhesion Molecule	Protein Coding	48	GC21P017512	2.27	https://www.genecards.org/cgi-bin/carddisp.pl?gene=CXADR
STARD13	StAR Related Lipid Transfer Domain Containing 13	Protein Coding	45	GC13M033103	2.27	https://www.genecards.org/cgi-bin/carddisp.pl?gene=STARD13
NEDD4L	Neural Precursor Cell Expressed, Developmentally Down-Regulated 4-Like, E3 Ubiquitin Protein Ligase	Protein Coding	53	GC18P058044	2.27	https://www.genecards.org/cgi-bin/carddisp.pl?gene=NEDD4L
SPRY4-IT1	SPRY4 Intronic Transcript 1	RNA Gene	14	GC05U901574	2.25	https://www.genecards.org/cgi-bin/carddisp.pl?gene=SPRY4-IT1
DLL4	Delta Like Canonical Notch Ligand 4	Protein Coding	52	GC15P040929	2.24	https://www.genecards.org/cgi-bin/carddisp.pl?gene=DLL4
RIOX2	Ribosomal Oxygenase 2	Protein Coding	36	GC03M097942	2.23	https://www.genecards.org/cgi-bin/carddisp.pl?gene=RIOX2
TRPC6	Transient Receptor Potential Cation Channel Subfamily C Member 6	Protein Coding	56	GC11M101356	2.23	https://www.genecards.org/cgi-bin/carddisp.pl?gene=TRPC6
PRKACA	Protein Kinase CAMP-Activated Catalytic Subunit Alpha	Protein Coding	58	GC19M014092	2.23	https://www.genecards.org/cgi-bin/carddisp.pl?gene=PRKACA
OAS1	2'-5'-Oligoadenylate Synthetase 1	Protein Coding	51	GC12P112906	2.22	https://www.genecards.org/cgi-bin/carddisp.pl?gene=OAS1
ST14	Suppression Of Tumorigenicity 14	Protein Coding	53	GC11P130159	2.21	https://www.genecards.org/cgi-bin/carddisp.pl?gene=ST14
ERVW-1	Endogenous Retrovirus Group W Member 1, Envelope	Protein Coding	37	GC07M092468	2.21	https://www.genecards.org/cgi-bin/carddisp.pl?gene=ERVW-1
CDC73	Cell Division Cycle 73	Protein Coding	51	GC01P193090	2.21	https://www.genecards.org/cgi-bin/carddisp.pl?gene=CDC73
CALCR	Calcitonin Receptor	Protein Coding	54	GC07M093424	2.21	https://www.genecards.org/cgi-bin/carddisp.pl?gene=CALCR
VPS37A	VPS37A Subunit Of ESCRT-I	Protein Coding	47	GC08P017246	2.21	https://www.genecards.org/cgi-bin/carddisp.pl?gene=VPS37A
ADD1	Adducin 1	Protein Coding	50	GC04P002858	2.19	https://www.genecards.org/cgi-bin/carddisp.pl?gene=ADD1
NCOA4	Nuclear Receptor Coactivator 4	Protein Coding	45	GC10M046005	2.19	https://www.genecards.org/cgi-bin/carddisp.pl?gene=NCOA4
MIR139	MicroRNA 139	RNA Gene	20	GC11M072615	2.18	https://www.genecards.org/cgi-bin/carddisp.pl?gene=MIR139
EGR3	Early Growth Response 3	Protein Coding	45	GC08M022687	2.17	https://www.genecards.org/cgi-bin/carddisp.pl?gene=EGR3
RRM2	Ribonucleotide Reductase Regulatory Subunit M2	Protein Coding	54	GC02P010179	2.17	https://www.genecards.org/cgi-bin/carddisp.pl?gene=RRM2
XPO1	Exportin 1	Protein Coding	51	GC02M061445	2.17	https://www.genecards.org/cgi-bin/carddisp.pl?gene=XPO1
CEBPB	CCAAT Enhancer Binding Protein Beta	Protein Coding	50	GC20P050190	2.16	https://www.genecards.org/cgi-bin/carddisp.pl?gene=CEBPB
SGPL1	Sphingosine-1-Phosphate Lyase 1	Protein Coding	51	GC10P070815	2.16	https://www.genecards.org/cgi-bin/carddisp.pl?gene=SGPL1
GRP	Gastrin Releasing Peptide	Protein Coding	46	GC18P059220	2.16	https://www.genecards.org/cgi-bin/carddisp.pl?gene=GRP
MIR183	MicroRNA 183	RNA Gene	19	GC07M129786	2.15	https://www.genecards.org/cgi-bin/carddisp.pl?gene=MIR183
ADH1B	Alcohol Dehydrogenase 1B (Class I), Beta Polypeptide	Protein Coding	50	GC04M099304	2.15	https://www.genecards.org/cgi-bin/carddisp.pl?gene=ADH1B
GAS6	Growth Arrest Specific 6	Protein Coding	50	GC13M113820	2.14	https://www.genecards.org/cgi-bin/carddisp.pl?gene=GAS6
MIR26B	MicroRNA 26b	RNA Gene	22	GC02P218402	2.14	https://www.genecards.org/cgi-bin/carddisp.pl?gene=MIR26B
UGT2B7	UDP Glucuronosyltransferase Family 2 Member B7	Protein Coding	51	GC04P069051	2.13	https://www.genecards.org/cgi-bin/carddisp.pl?gene=UGT2B7
HAVCR1	Hepatitis A Virus Cellular Receptor 1	Protein Coding	48	GC05M157007	2.13	https://www.genecards.org/cgi-bin/carddisp.pl?gene=HAVCR1
YBX1	Y-Box Binding Protein 1	Protein Coding	45	GC01P042682	2.13	https://www.genecards.org/cgi-bin/carddisp.pl?gene=YBX1
GP9	Glycoprotein IX Platelet	Protein Coding	53	GC03P130025	2.12	https://www.genecards.org/cgi-bin/carddisp.pl?gene=GP9
MIRLET7A3	MicroRNA Let-7a-3	RNA Gene	20	GC22P046112	2.12	https://www.genecards.org/cgi-bin/carddisp.pl?gene=MIRLET7A3
GZMA	Granzyme A	Protein Coding	48	GC05P055102	2.11	https://www.genecards.org/cgi-bin/carddisp.pl?gene=GZMA
MIRLET7A1	MicroRNA Let-7a-1	RNA Gene	21	GC09P094175	2.1	https://www.genecards.org/cgi-bin/carddisp.pl?gene=MIRLET7A1
TFDP1	Transcription Factor Dp-1	Protein Coding	51	GC13P113584	2.09	https://www.genecards.org/cgi-bin/carddisp.pl?gene=TFDP1
SLC7A6	Solute Carrier Family 7 Member 6	Protein Coding	48	GC16P068298	2.09	https://www.genecards.org/cgi-bin/carddisp.pl?gene=SLC7A6
TIMELESS	Timeless Circadian Regulator	Protein Coding	45	GC12M056416	2.09	https://www.genecards.org/cgi-bin/carddisp.pl?gene=TIMELESS
KRIT1	KRIT1 Ankyrin Repeat Containing	Protein Coding	48	GC07M092198	2.08	https://www.genecards.org/cgi-bin/carddisp.pl?gene=KRIT1
MIR338	MicroRNA 338	RNA Gene	20	GC17M081126	2.08	https://www.genecards.org/cgi-bin/carddisp.pl?gene=MIR338
MIR136	MicroRNA 136	RNA Gene	20	GC14P103472	2.08	https://www.genecards.org/cgi-bin/carddisp.pl?gene=MIR136
HOXA-AS2	HOXA Cluster Antisense RNA 2	RNA Gene	18	GC07P027107	2.08	https://www.genecards.org/cgi-bin/carddisp.pl?gene=HOXA-AS2
MIR26A1	MicroRNA 26a-1	RNA Gene	21	GC03P037969	2.08	https://www.genecards.org/cgi-bin/carddisp.pl?gene=MIR26A1
MAP3K20	Mitogen-Activated Protein Kinase Kinase Kinase 20	Protein Coding	43	GC02P173076	2.08	https://www.genecards.org/cgi-bin/carddisp.pl?gene=MAP3K20
RFC1	Replication Factor C Subunit 1	Protein Coding	50	GC04M039291	2.07	https://www.genecards.org/cgi-bin/carddisp.pl?gene=RFC1
MIR185	MicroRNA 185	RNA Gene	22	GC22P020034	2.07	https://www.genecards.org/cgi-bin/carddisp.pl?gene=MIR185
ENTPD1	Ectonucleoside Triphosphate Diphosphohydrolase 1	Protein Coding	53	GC10P095711	2.07	https://www.genecards.org/cgi-bin/carddisp.pl?gene=ENTPD1
HSPA6	Heat Shock Protein Family A (Hsp70) Member 6	Protein Coding	50	GC01P161524	2.07	https://www.genecards.org/cgi-bin/carddisp.pl?gene=HSPA6
UBD	Ubiquitin D	Protein Coding	45	GC06M029556	2.06	https://www.genecards.org/cgi-bin/carddisp.pl?gene=UBD
CDH4	Cadherin 4	Protein Coding	48	GC20P061252	2.06	https://www.genecards.org/cgi-bin/carddisp.pl?gene=CDH4
PROZ	Protein Z, Vitamin K Dependent Plasma Glycoprotein	Protein Coding	46	GC13P113158	2.05	https://www.genecards.org/cgi-bin/carddisp.pl?gene=PROZ
TNXA	Tenascin XA (Pseudogene)	Pseudogene	29	GC06M032124	2.05	https://www.genecards.org/cgi-bin/carddisp.pl?gene=TNXA
DCN	Decorin	Protein Coding	53	GC12M091140	2.04	https://www.genecards.org/cgi-bin/carddisp.pl?gene=DCN
CX3CL1	C-X3-C Motif Chemokine Ligand 1	Protein Coding	48	GC16P057372	2.04	https://www.genecards.org/cgi-bin/carddisp.pl?gene=CX3CL1
NPHP3-ACAD11	NPHP3-ACAD11 Readthrough (NMD Candidate)	RNA Gene	14	GC03M132558	2.03	https://www.genecards.org/cgi-bin/carddisp.pl?gene=NPHP3-ACAD11
PPIG	Peptidylprolyl Isomerase G	Protein Coding	47	GC02P169584	2.02	https://www.genecards.org/cgi-bin/carddisp.pl?gene=PPIG
IFI27	Interferon Alpha Inducible Protein 27	Protein Coding	43	GC14P094104	2.02	https://www.genecards.org/cgi-bin/carddisp.pl?gene=IFI27
GYPE	Glycophorin E (MNS Blood Group)	Protein Coding	36	GC04M143870	2.02	https://www.genecards.org/cgi-bin/carddisp.pl?gene=GYPE
UCHL1	Ubiquitin C-Terminal Hydrolase L1	Protein Coding	58	GC04P041174	2.01	https://www.genecards.org/cgi-bin/carddisp.pl?gene=UCHL1
UGT1A3	UDP Glucuronosyltransferase Family 1 Member A3	Protein Coding	45	GC02P233729	2.01	https://www.genecards.org/cgi-bin/carddisp.pl?gene=UGT1A3
ALOX5AP	Arachidonate 5-Lipoxygenase Activating Protein	Protein Coding	50	GC13P030713	2	https://www.genecards.org/cgi-bin/carddisp.pl?gene=ALOX5AP
EIF5A	Eukaryotic Translation Initiation Factor 5A	Protein Coding	49	GC17P007306	1.98	https://www.genecards.org/cgi-bin/carddisp.pl?gene=EIF5A
MIR137	MicroRNA 137	RNA Gene	19	GC01M098046	1.97	https://www.genecards.org/cgi-bin/carddisp.pl?gene=MIR137
MIR219A1	MicroRNA 219a-1	RNA Gene	20	GC06P033207	1.96	https://www.genecards.org/cgi-bin/carddisp.pl?gene=MIR219A1
BARD1	BRCA1 Associated RING Domain 1	Protein Coding	52	GC02M214725	1.96	https://www.genecards.org/cgi-bin/carddisp.pl?gene=BARD1
MIRLET7G	MicroRNA Let-7g	RNA Gene	20	GC03M052268	1.96	https://www.genecards.org/cgi-bin/carddisp.pl?gene=MIRLET7G
SLC25A27	Solute Carrier Family 25 Member 27	Protein Coding	43	GC06P046620	1.96	https://www.genecards.org/cgi-bin/carddisp.pl?gene=SLC25A27
RBX1	Ring-Box 1	Protein Coding	48	GC22P040951	1.94	https://www.genecards.org/cgi-bin/carddisp.pl?gene=RBX1
AGTR2	Angiotensin II Receptor Type 2	Protein Coding	50	GC0XP116170	1.94	https://www.genecards.org/cgi-bin/carddisp.pl?gene=AGTR2
PSMD10	Proteasome 26S Subunit, Non-ATPase 10	Protein Coding	46	GC0XM108084	1.94	https://www.genecards.org/cgi-bin/carddisp.pl?gene=PSMD10
ITCH	Itchy E3 Ubiquitin Protein Ligase	Protein Coding	52	GC20P034363	1.93	https://www.genecards.org/cgi-bin/carddisp.pl?gene=ITCH
HRH2	Histamine Receptor H2	Protein Coding	50	GC05P175659	1.93	https://www.genecards.org/cgi-bin/carddisp.pl?gene=HRH2
HSPB1	Heat Shock Protein Family B (Small) Member 1	Protein Coding	57	GC07P076302	1.93	https://www.genecards.org/cgi-bin/carddisp.pl?gene=HSPB1
HYOU1	Hypoxia Up-Regulated 1	Protein Coding	48	GC11M119045	1.93	https://www.genecards.org/cgi-bin/carddisp.pl?gene=HYOU1
MIR30C1	MicroRNA 30c-1	RNA Gene	21	GC01P040757	1.92	https://www.genecards.org/cgi-bin/carddisp.pl?gene=MIR30C1
CTSL	Cathepsin L	Protein Coding	52	GC09P087725	1.92	https://www.genecards.org/cgi-bin/carddisp.pl?gene=CTSL
CEL	Carboxyl Ester Lipase	Protein Coding	53	GC09P133061	1.92	https://www.genecards.org/cgi-bin/carddisp.pl?gene=CEL
TYRP1	Tyrosinase Related Protein 1	Protein Coding	53	GC09P012683	1.92	https://www.genecards.org/cgi-bin/carddisp.pl?gene=TYRP1
LAPTM4B	Lysosomal Protein Transmembrane 4 Beta	Protein Coding	46	GC08P097775	1.9	https://www.genecards.org/cgi-bin/carddisp.pl?gene=LAPTM4B
URB2	URB2 Ribosome Biogenesis Homolog	Protein Coding	39	GC01P229626	1.9	https://www.genecards.org/cgi-bin/carddisp.pl?gene=URB2
MIRLET7A2	MicroRNA Let-7a-2	RNA Gene	21	GC11M122146	1.9	https://www.genecards.org/cgi-bin/carddisp.pl?gene=MIRLET7A2
SULF1	Sulfatase 1	Protein Coding	46	GC08P069466	1.89	https://www.genecards.org/cgi-bin/carddisp.pl?gene=SULF1
CLDN10	Claudin 10	Protein Coding	47	GC13P095433	1.88	https://www.genecards.org/cgi-bin/carddisp.pl?gene=CLDN10
PAK1	P21 (RAC1) Activated Kinase 1	Protein Coding	54	GC11M077255	1.88	https://www.genecards.org/cgi-bin/carddisp.pl?gene=PAK1
AKR1B10	Aldo-Keto Reductase Family 1 Member B10	Protein Coding	50	GC07P134527	1.87	https://www.genecards.org/cgi-bin/carddisp.pl?gene=AKR1B10
MCU	Mitochondrial Calcium Uniporter	Protein Coding	41	GC10P072692	1.87	https://www.genecards.org/cgi-bin/carddisp.pl?gene=MCU
GTF2E2	General Transcription Factor IIE Subunit 2	Protein Coding	48	GC08M030578	1.87	https://www.genecards.org/cgi-bin/carddisp.pl?gene=GTF2E2
MAP2K4	Mitogen-Activated Protein Kinase Kinase 4	Protein Coding	52	GC17P012020	1.87	https://www.genecards.org/cgi-bin/carddisp.pl?gene=MAP2K4
EIF3M	Eukaryotic Translation Initiation Factor 3 Subunit M	Protein Coding	42	GC11P032564	1.87	https://www.genecards.org/cgi-bin/carddisp.pl?gene=EIF3M
TPX2	TPX2 Microtubule Nucleation Factor	Protein Coding	47	GC20P031739	1.87	https://www.genecards.org/cgi-bin/carddisp.pl?gene=TPX2
PINX1	PIN2 (TERF1) Interacting Telomerase Inhibitor 1	Protein Coding	46	GC08M010764	1.86	https://www.genecards.org/cgi-bin/carddisp.pl?gene=PINX1
MIR124-2	MicroRNA 124-2	RNA Gene	18	GC08P064379	1.86	https://www.genecards.org/cgi-bin/carddisp.pl?gene=MIR124-2
GSTA1	Glutathione S-Transferase Alpha 1	Protein Coding	48	GC06M052791	1.86	https://www.genecards.org/cgi-bin/carddisp.pl?gene=GSTA1
FER1L4	Fer-1 Like Family Member 4 (Pseudogene)	Pseudogene	28	GC20M035558	1.86	https://www.genecards.org/cgi-bin/carddisp.pl?gene=FER1L4
LINC00173	Long Intergenic Non-Protein Coding RNA 173	RNA Gene	20	GC12P116533	1.86	https://www.genecards.org/cgi-bin/carddisp.pl?gene=LINC00173
LINC00941	Long Intergenic Non-Protein Coding RNA 941	RNA Gene	15	GC12P030795	1.86	https://www.genecards.org/cgi-bin/carddisp.pl?gene=LINC00941
CCND3P1	Cyclin D3 Pseudogene 1	Pseudogene	10	GC10M030403	1.86	https://www.genecards.org/cgi-bin/carddisp.pl?gene=CCND3P1
MEIS1	Meis Homeobox 1	Protein Coding	48	GC02P066433	1.85	https://www.genecards.org/cgi-bin/carddisp.pl?gene=MEIS1
CACNA2D3	Calcium Voltage-Gated Channel Auxiliary Subunit Alpha2delta 3	Protein Coding	47	GC03P054156	1.84	https://www.genecards.org/cgi-bin/carddisp.pl?gene=CACNA2D3
PMS1	PMS1 Homolog 1, Mismatch Repair System Component	Protein Coding	45	GC02P189784	1.84	https://www.genecards.org/cgi-bin/carddisp.pl?gene=PMS1
SGK1	Serum/Glucocorticoid Regulated Kinase 1	Protein Coding	55	GC06M134169	1.84	https://www.genecards.org/cgi-bin/carddisp.pl?gene=SGK1
COPZ1	Coatomer Protein Complex Subunit Zeta 1	Protein Coding	45	GC12P054301	1.83	https://www.genecards.org/cgi-bin/carddisp.pl?gene=COPZ1
HUWE1	HECT, UBA And WWE Domain Containing E3 Ubiquitin Protein Ligase 1	Protein Coding	51	GC0XM053532	1.83	https://www.genecards.org/cgi-bin/carddisp.pl?gene=HUWE1
OCA2	OCA2 Melanosomal Transmembrane Protein	Protein Coding	48	GC15M027754	1.83	https://www.genecards.org/cgi-bin/carddisp.pl?gene=OCA2
COX4I1	Cytochrome C Oxidase Subunit 4I1	Protein Coding	50	GC16P085833	1.82	https://www.genecards.org/cgi-bin/carddisp.pl?gene=COX4I1
ABCA4	ATP Binding Cassette Subfamily A Member 4	Protein Coding	51	GC01M093992	1.82	https://www.genecards.org/cgi-bin/carddisp.pl?gene=ABCA4
NRG1	Neuregulin 1	Protein Coding	52	GC08P031617	1.82	https://www.genecards.org/cgi-bin/carddisp.pl?gene=NRG1
KDM4C	Lysine Demethylase 4C	Protein Coding	47	GC09P006720	1.81	https://www.genecards.org/cgi-bin/carddisp.pl?gene=KDM4C
ZFPM1	Zinc Finger Protein, FOG Family Member 1	Protein Coding	45	GC16P088519	1.81	https://www.genecards.org/cgi-bin/carddisp.pl?gene=ZFPM1
ETV4	ETS Variant 4	Protein Coding	50	GC17M043527	1.79	https://www.genecards.org/cgi-bin/carddisp.pl?gene=ETV4
MMP13	Matrix Metallopeptidase 13	Protein Coding	57	GC11M102942	1.78	https://www.genecards.org/cgi-bin/carddisp.pl?gene=MMP13
HLA-E	Major Histocompatibility Complex, Class I, E	Protein Coding	46	GC06P032276	1.77	https://www.genecards.org/cgi-bin/carddisp.pl?gene=HLA-E
BNIP3	BCL2 Interacting Protein 3	Protein Coding	48	GC10M131966	1.77	https://www.genecards.org/cgi-bin/carddisp.pl?gene=BNIP3
MUC21	Mucin 21, Cell Surface Associated	Protein Coding	37	GC06P032294	1.76	https://www.genecards.org/cgi-bin/carddisp.pl?gene=MUC21
KRBOX4	KRAB Box Domain Containing 4	Protein Coding	34	GC0XP046446	1.75	https://www.genecards.org/cgi-bin/carddisp.pl?gene=KRBOX4
CITED2	Cbp/P300 Interacting Transactivator With Glu/Asp Rich Carboxy-Terminal Domain 2	Protein Coding	50	GC06M139316	1.74	https://www.genecards.org/cgi-bin/carddisp.pl?gene=CITED2
FLII	FLII Actin Remodeling Protein	Protein Coding	48	GC17M018244	1.74	https://www.genecards.org/cgi-bin/carddisp.pl?gene=FLII
DNASE1L3	Deoxyribonuclease 1 Like 3	Protein Coding	50	GC03M058192	1.74	https://www.genecards.org/cgi-bin/carddisp.pl?gene=DNASE1L3
MUTYH	MutY DNA Glycosylase	Protein Coding	50	GC01M045329	1.73	https://www.genecards.org/cgi-bin/carddisp.pl?gene=MUTYH
SLC2A4	Solute Carrier Family 2 Member 4	Protein Coding	53	GC17P007282	1.72	https://www.genecards.org/cgi-bin/carddisp.pl?gene=SLC2A4
CD177	CD177 Molecule	Protein Coding	44	GC19P043353	1.72	https://www.genecards.org/cgi-bin/carddisp.pl?gene=CD177
HIST1H3A	Histone Cluster 1 H3 Family Member A	Protein Coding	43	GC06P026020	1.72	https://www.genecards.org/cgi-bin/carddisp.pl?gene=HIST1H3A
TAB2	TGF-Beta Activated Kinase 1 (MAP3K7) Binding Protein 2	Protein Coding	54	GC06P149218	1.71	https://www.genecards.org/cgi-bin/carddisp.pl?gene=TAB2
TXN2	Thioredoxin 2	Protein Coding	51	GC22M036467	1.71	https://www.genecards.org/cgi-bin/carddisp.pl?gene=TXN2
CASP4	Caspase 4	Protein Coding	51	GC11M104942	1.71	https://www.genecards.org/cgi-bin/carddisp.pl?gene=CASP4
PAM	Peptidylglycine Alpha-Amidating Monooxygenase	Protein Coding	49	GC05P102753	1.71	https://www.genecards.org/cgi-bin/carddisp.pl?gene=PAM
MID1	Midline 1	Protein Coding	49	GC0XM010373	1.69	https://www.genecards.org/cgi-bin/carddisp.pl?gene=MID1
CNTN1	Contactin 1	Protein Coding	51	GC12P040692	1.69	https://www.genecards.org/cgi-bin/carddisp.pl?gene=CNTN1
UBTF	Upstream Binding Transcription Factor	Protein Coding	48	GC17M044205	1.68	https://www.genecards.org/cgi-bin/carddisp.pl?gene=UBTF
BTBD9	BTB Domain Containing 9	Protein Coding	43	GC06M038168	1.67	https://www.genecards.org/cgi-bin/carddisp.pl?gene=BTBD9
ACTN1	Actinin Alpha 1	Protein Coding	56	GC14M068874	1.67	https://www.genecards.org/cgi-bin/carddisp.pl?gene=ACTN1
ATF1	Activating Transcription Factor 1	Protein Coding	53	GC12P050763	1.66	https://www.genecards.org/cgi-bin/carddisp.pl?gene=ATF1
LOC106099062	HBB Recombination Region	Biological Region	3	GC11U902991	1.66	https://www.genecards.org/cgi-bin/carddisp.pl?gene=LOC106099062
LOC106099063	HBD Recombination Region	Biological Region	3	GC11U902980	1.66	https://www.genecards.org/cgi-bin/carddisp.pl?gene=LOC106099063
ATP1A1	ATPase Na+/K+ Transporting Subunit Alpha 1	Protein Coding	55	GC01P116372	1.65	https://www.genecards.org/cgi-bin/carddisp.pl?gene=ATP1A1
SLC5A6	Solute Carrier Family 5 Member 6	Protein Coding	50	GC02M027164	1.63	https://www.genecards.org/cgi-bin/carddisp.pl?gene=SLC5A6
ATG5	Autophagy Related 5	Protein Coding	50	GC06M106045	1.62	https://www.genecards.org/cgi-bin/carddisp.pl?gene=ATG5
CDH2	Cadherin 2	Protein Coding	56	GC18M027950	1.59	https://www.genecards.org/cgi-bin/carddisp.pl?gene=CDH2
GDF2	Growth Differentiation Factor 2	Protein Coding	49	GC10P047322	1.58	https://www.genecards.org/cgi-bin/carddisp.pl?gene=GDF2
ATP5F1B	ATP Synthase F1 Subunit Beta	Protein Coding	38	GC12M056639	1.58	https://www.genecards.org/cgi-bin/carddisp.pl?gene=ATP5F1B
CDSN	Corneodesmosin	Protein Coding	45	GC06M031082	1.58	https://www.genecards.org/cgi-bin/carddisp.pl?gene=CDSN
PDPN	Podoplanin	Protein Coding	46	GC01P013656	1.58	https://www.genecards.org/cgi-bin/carddisp.pl?gene=PDPN
IGL	Immunoglobulin Lambda Locus	Protein Coding	14	GC22P022026	1.56	https://www.genecards.org/cgi-bin/carddisp.pl?gene=IGL
PABPN1	Poly(A) Binding Protein Nuclear 1	Protein Coding	52	GC14P024552	1.56	https://www.genecards.org/cgi-bin/carddisp.pl?gene=PABPN1
PSIP1	PC4 And SFRS1 Interacting Protein 1	Protein Coding	45	GC09M015456	1.56	https://www.genecards.org/cgi-bin/carddisp.pl?gene=PSIP1
ACE2	Angiotensin I Converting Enzyme 2	Protein Coding	55	GC0XM015494	1.55	https://www.genecards.org/cgi-bin/carddisp.pl?gene=ACE2
PRPF8	Pre-MRNA Processing Factor 8	Protein Coding	48	GC17M001650	1.55	https://www.genecards.org/cgi-bin/carddisp.pl?gene=PRPF8
ALDH1A1	Aldehyde Dehydrogenase 1 Family Member A1	Protein Coding	53	GC09M072900	1.54	https://www.genecards.org/cgi-bin/carddisp.pl?gene=ALDH1A1
ASGR2	Asialoglycoprotein Receptor 2	Protein Coding	46	GC17M007101	1.54	https://www.genecards.org/cgi-bin/carddisp.pl?gene=ASGR2
IL24	Interleukin 24	Protein Coding	48	GC01P206897	1.52	https://www.genecards.org/cgi-bin/carddisp.pl?gene=IL24
G6PC2	Glucose-6-Phosphatase Catalytic Subunit 2	Protein Coding	43	GC02P168901	1.52	https://www.genecards.org/cgi-bin/carddisp.pl?gene=G6PC2
ANGPTL4	Angiopoietin Like 4	Protein Coding	51	GC19P008363	1.51	https://www.genecards.org/cgi-bin/carddisp.pl?gene=ANGPTL4
HSP90AB1	Heat Shock Protein 90 Alpha Family Class B Member 1	Protein Coding	50	GC06P044246	1.51	https://www.genecards.org/cgi-bin/carddisp.pl?gene=HSP90AB1
RBBP6	RB Binding Protein 6, Ubiquitin Ligase	Protein Coding	45	GC16P024458	1.5	https://www.genecards.org/cgi-bin/carddisp.pl?gene=RBBP6
QSOX2	Quiescin Sulfhydryl Oxidase 2	Protein Coding	43	GC09M136206	1.5	https://www.genecards.org/cgi-bin/carddisp.pl?gene=QSOX2
PXDN	Peroxidasin	Protein Coding	48	GC02M001635	1.49	https://www.genecards.org/cgi-bin/carddisp.pl?gene=PXDN
ESD	Esterase D	Protein Coding	50	GC13M046771	1.49	https://www.genecards.org/cgi-bin/carddisp.pl?gene=ESD
KDM3A	Lysine Demethylase 3A	Protein Coding	46	GC02P086440	1.49	https://www.genecards.org/cgi-bin/carddisp.pl?gene=KDM3A
SCGN	Secretagogin, EF-Hand Calcium Binding Protein	Protein Coding	43	GC06P025652	1.49	https://www.genecards.org/cgi-bin/carddisp.pl?gene=SCGN
PSG2	Pregnancy Specific Beta-1-Glycoprotein 2	Protein Coding	41	GC19M043064	1.49	https://www.genecards.org/cgi-bin/carddisp.pl?gene=PSG2
MYOG	Myogenin	Protein Coding	45	GC01M203083	1.49	https://www.genecards.org/cgi-bin/carddisp.pl?gene=MYOG
POLR2G	RNA Polymerase II Subunit G	Protein Coding	44	GC11P062762	1.48	https://www.genecards.org/cgi-bin/carddisp.pl?gene=POLR2G
PRMT1	Protein Arginine Methyltransferase 1	Protein Coding	54	GC19P049675	1.47	https://www.genecards.org/cgi-bin/carddisp.pl?gene=PRMT1
PMP22	Peripheral Myelin Protein 22	Protein Coding	46	GC17M015133	1.47	https://www.genecards.org/cgi-bin/carddisp.pl?gene=PMP22
NCR3	Natural Cytotoxicity Triggering Receptor 3	Protein Coding	45	GC06M031588	1.46	https://www.genecards.org/cgi-bin/carddisp.pl?gene=NCR3
NID1	Nidogen 1	Protein Coding	46	GC01M235975	1.46	https://www.genecards.org/cgi-bin/carddisp.pl?gene=NID1
ANXA1	Annexin A1	Protein Coding	55	GC09P073151	1.45	https://www.genecards.org/cgi-bin/carddisp.pl?gene=ANXA1
PTPA	Protein Phosphatase 2 Phosphatase Activator	Protein Coding	39	GC09P129111	1.45	https://www.genecards.org/cgi-bin/carddisp.pl?gene=PTPA
TFF1	Trefoil Factor 1	Protein Coding	51	GC21M042362	1.44	https://www.genecards.org/cgi-bin/carddisp.pl?gene=TFF1
DXO	Decapping Exoribonuclease	Protein Coding	39	GC06M031969	1.44	https://www.genecards.org/cgi-bin/carddisp.pl?gene=DXO
INHCAP	Inhibitor Of Carbonic Anhydrase Pseudogene	Pseudogene	10	GC03P133691	1.43	https://www.genecards.org/cgi-bin/carddisp.pl?gene=INHCAP
ORM1	Orosomucoid 1	Protein Coding	46	GC09P114323	1.42	https://www.genecards.org/cgi-bin/carddisp.pl?gene=ORM1
MSH3	MutS Homolog 3	Protein Coding	48	GC05P080654	1.42	https://www.genecards.org/cgi-bin/carddisp.pl?gene=MSH3
AHNAK	AHNAK Nucleoprotein	Protein Coding	42	GC11M062495	1.42	https://www.genecards.org/cgi-bin/carddisp.pl?gene=AHNAK
ABCC11	ATP Binding Cassette Subfamily C Member 11	Protein Coding	47	GC16M048249	1.41	https://www.genecards.org/cgi-bin/carddisp.pl?gene=ABCC11
ARNTL	Aryl Hydrocarbon Receptor Nuclear Translocator Like	Protein Coding	48	GC11P013276	1.41	https://www.genecards.org/cgi-bin/carddisp.pl?gene=ARNTL
MDK	Midkine	Protein Coding	50	GC11P046402	1.4	https://www.genecards.org/cgi-bin/carddisp.pl?gene=MDK
HDGFL1	HDGF Like 1	Protein Coding	34	GC06P022569	1.4	https://www.genecards.org/cgi-bin/carddisp.pl?gene=HDGFL1
MTNR1B	Melatonin Receptor 1B	Protein Coding	50	GC11P092969	1.36	https://www.genecards.org/cgi-bin/carddisp.pl?gene=MTNR1B
KLF2	Kruppel Like Factor 2	Protein Coding	48	GC19P020443	1.35	https://www.genecards.org/cgi-bin/carddisp.pl?gene=KLF2
HIST4H4	Histone Cluster 4 H4	Protein Coding	45	GC12M014767	1.35	https://www.genecards.org/cgi-bin/carddisp.pl?gene=HIST4H4
MCM7	Minichromosome Maintenance Complex Component 7	Protein Coding	51	GC07M100092	1.34	https://www.genecards.org/cgi-bin/carddisp.pl?gene=MCM7
ATF2	Activating Transcription Factor 2	Protein Coding	52	GC02M175072	1.33	https://www.genecards.org/cgi-bin/carddisp.pl?gene=ATF2
ARF1	ADP Ribosylation Factor 1	Protein Coding	51	GC01P228082	1.31	https://www.genecards.org/cgi-bin/carddisp.pl?gene=ARF1
TRIM22	Tripartite Motif Containing 22	Protein Coding	45	GC11P005667	1.31	https://www.genecards.org/cgi-bin/carddisp.pl?gene=TRIM22
SMAD6	SMAD Family Member 6	Protein Coding	51	GC15P066702	1.29	https://www.genecards.org/cgi-bin/carddisp.pl?gene=SMAD6
AURKB	Aurora Kinase B	Protein Coding	55	GC17M008600	1.29	https://www.genecards.org/cgi-bin/carddisp.pl?gene=AURKB
IRF9	Interferon Regulatory Factor 9	Protein Coding	48	GC14P024161	1.28	https://www.genecards.org/cgi-bin/carddisp.pl?gene=IRF9
PML	Promyelocytic Leukemia	Protein Coding	52	GC15P073994	1.27	https://www.genecards.org/cgi-bin/carddisp.pl?gene=PML
CYP51A1	Cytochrome P450 Family 51 Subfamily A Member 1	Protein Coding	50	GC07M092112	1.26	https://www.genecards.org/cgi-bin/carddisp.pl?gene=CYP51A1
STK19	Serine/Threonine Kinase 19	Protein Coding	43	GC06P031971	1.26	https://www.genecards.org/cgi-bin/carddisp.pl?gene=STK19
RSPO3	R-Spondin 3	Protein Coding	43	GC06P127118	1.25	https://www.genecards.org/cgi-bin/carddisp.pl?gene=RSPO3
CHMP2B	Charged Multivesicular Body Protein 2B	Protein Coding	50	GC03P087277	1.25	https://www.genecards.org/cgi-bin/carddisp.pl?gene=CHMP2B
MTF1	Metal Regulatory Transcription Factor 1	Protein Coding	48	GC01M037810	1.25	https://www.genecards.org/cgi-bin/carddisp.pl?gene=MTF1
NQO2	N-Ribosyldihydronicotinamide:Quinone Reductase 2	Protein Coding	50	GC06P003006	1.25	https://www.genecards.org/cgi-bin/carddisp.pl?gene=NQO2
POU2F1	POU Class 2 Homeobox 1	Protein Coding	50	GC01P167190	1.24	https://www.genecards.org/cgi-bin/carddisp.pl?gene=POU2F1
IFNA8	Interferon Alpha 8	Protein Coding	41	GC09P021409	1.24	https://www.genecards.org/cgi-bin/carddisp.pl?gene=IFNA8
BTN1A1	Butyrophilin Subfamily 1 Member A1	Protein Coding	45	GC06P026499	1.24	https://www.genecards.org/cgi-bin/carddisp.pl?gene=BTN1A1
FGF7	Fibroblast Growth Factor 7	Protein Coding	48	GC15P049423	1.22	https://www.genecards.org/cgi-bin/carddisp.pl?gene=FGF7
BACH2	BTB Domain And CNC Homolog 2	Protein Coding	46	GC06M089926	1.21	https://www.genecards.org/cgi-bin/carddisp.pl?gene=BACH2
PSORS1C1	Psoriasis Susceptibility 1 Candidate 1	Protein Coding	34	GC06P031114	1.2	https://www.genecards.org/cgi-bin/carddisp.pl?gene=PSORS1C1
GLP1R	Glucagon Like Peptide 1 Receptor	Protein Coding	51	GC06P039048	1.19	https://www.genecards.org/cgi-bin/carddisp.pl?gene=GLP1R
DIABLO	Diablo IAP-Binding Mitochondrial Protein	Protein Coding	53	GC12M122208	1.19	https://www.genecards.org/cgi-bin/carddisp.pl?gene=DIABLO
NRF1	Nuclear Respiratory Factor 1	Protein Coding	48	GC07P129611	1.18	https://www.genecards.org/cgi-bin/carddisp.pl?gene=NRF1
KRT20	Keratin 20	Protein Coding	47	GC17M040875	1.17	https://www.genecards.org/cgi-bin/carddisp.pl?gene=KRT20
FZD2	Frizzled Class Receptor 2	Protein Coding	54	GC17P044557	1.17	https://www.genecards.org/cgi-bin/carddisp.pl?gene=FZD2
HPR	Haptoglobin-Related Protein	Protein Coding	46	GC16P072097	1.17	https://www.genecards.org/cgi-bin/carddisp.pl?gene=HPR
IL6ST	Interleukin 6 Signal Transducer	Protein Coding	51	GC05M055935	1.17	https://www.genecards.org/cgi-bin/carddisp.pl?gene=IL6ST
AZU1	Azurocidin 1	Protein Coding	45	GC19P000825	1.16	https://www.genecards.org/cgi-bin/carddisp.pl?gene=AZU1
EIF6	Eukaryotic Translation Initiation Factor 6	Protein Coding	46	GC20M035278	1.16	https://www.genecards.org/cgi-bin/carddisp.pl?gene=EIF6
PAPPA	Pappalysin 1	Protein Coding	47	GC09P116160	1.16	https://www.genecards.org/cgi-bin/carddisp.pl?gene=PAPPA
PTPRD	Protein Tyrosine Phosphatase Receptor Type D	Protein Coding	51	GC09M008307	1.16	https://www.genecards.org/cgi-bin/carddisp.pl?gene=PTPRD
CD22	CD22 Molecule	Protein Coding	51	GC19P035319	1.15	https://www.genecards.org/cgi-bin/carddisp.pl?gene=CD22
IFI16	Interferon Gamma Inducible Protein 16	Protein Coding	48	GC01P158969	1.15	https://www.genecards.org/cgi-bin/carddisp.pl?gene=IFI16
OBSL1	Obscurin Like 1	Protein Coding	43	GC02M219550	1.14	https://www.genecards.org/cgi-bin/carddisp.pl?gene=OBSL1
HBBP1	Hemoglobin Subunit Beta Pseudogene 1	Pseudogene	19	GC11M005241	1.13	https://www.genecards.org/cgi-bin/carddisp.pl?gene=HBBP1
INTS7	Integrator Complex Subunit 7	Protein Coding	42	GC01M211940	1.13	https://www.genecards.org/cgi-bin/carddisp.pl?gene=INTS7
YBX3	Y-Box Binding Protein 3	Protein Coding	45	GC12M012422	1.1	https://www.genecards.org/cgi-bin/carddisp.pl?gene=YBX3
NEIL1	Nei Like DNA Glycosylase 1	Protein Coding	44	GC15P075346	1.08	https://www.genecards.org/cgi-bin/carddisp.pl?gene=NEIL1
USP24	Ubiquitin Specific Peptidase 24	Protein Coding	48	GC01M055066	1.08	https://www.genecards.org/cgi-bin/carddisp.pl?gene=USP24
LGALS3BP	Galectin 3 Binding Protein	Protein Coding	46	GC17M078971	1.08	https://www.genecards.org/cgi-bin/carddisp.pl?gene=LGALS3BP
BYSL	Bystin Like	Protein Coding	43	GC06P042937	1.07	https://www.genecards.org/cgi-bin/carddisp.pl?gene=BYSL
FGF1	Fibroblast Growth Factor 1	Protein Coding	54	GC05M142555	1.07	https://www.genecards.org/cgi-bin/carddisp.pl?gene=FGF1
TCP1	T-Complex 1	Protein Coding	48	GC06M159778	1.05	https://www.genecards.org/cgi-bin/carddisp.pl?gene=TCP1
YWHAZ	Tyrosine 3-Monooxygenase/Tryptophan 5-Monooxygenase Activation Protein Zeta	Protein Coding	53	GC08M100917	1.05	https://www.genecards.org/cgi-bin/carddisp.pl?gene=YWHAZ
VEGFD	Vascular Endothelial Growth Factor D	Protein Coding	39	GC0XM015345	1.04	https://www.genecards.org/cgi-bin/carddisp.pl?gene=VEGFD
MAPKAPK2	Mitogen-Activated Protein Kinase-Activated Protein Kinase 2	Protein Coding	54	GC01P206684	1.03	https://www.genecards.org/cgi-bin/carddisp.pl?gene=MAPKAPK2
SCG2	Secretogranin II	Protein Coding	45	GC02M223596	1.03	https://www.genecards.org/cgi-bin/carddisp.pl?gene=SCG2
LUC7L	LUC7 Like	Protein Coding	43	GC16M000188	1.03	https://www.genecards.org/cgi-bin/carddisp.pl?gene=LUC7L
IGFBP7	Insulin Like Growth Factor Binding Protein 7	Protein Coding	52	GC04M057030	1.03	https://www.genecards.org/cgi-bin/carddisp.pl?gene=IGFBP7
ARHGEF3	Rho Guanine Nucleotide Exchange Factor 3	Protein Coding	47	GC03M056736	1.02	https://www.genecards.org/cgi-bin/carddisp.pl?gene=ARHGEF3
USP49	Ubiquitin Specific Peptidase 49	Protein Coding	43	GC06M041795	1.01	https://www.genecards.org/cgi-bin/carddisp.pl?gene=USP49
RCL1	RNA Terminal Phosphate Cyclase Like 1	Protein Coding	42	GC09P004782	1.01	https://www.genecards.org/cgi-bin/carddisp.pl?gene=RCL1
MED20	Mediator Complex Subunit 20	Protein Coding	42	GC06M041877	1.01	https://www.genecards.org/cgi-bin/carddisp.pl?gene=MED20
PSORS1C2	Psoriasis Susceptibility 1 Candidate 2	Protein Coding	37	GC06M031105	1.01	https://www.genecards.org/cgi-bin/carddisp.pl?gene=PSORS1C2
INHBB	Inhibin Subunit Beta B	Protein Coding	48	GC02P120347	1.01	https://www.genecards.org/cgi-bin/carddisp.pl?gene=INHBB
NFKBIL1	NFKB Inhibitor Like 1	Protein Coding	43	GC06P032308	1	https://www.genecards.org/cgi-bin/carddisp.pl?gene=NFKBIL1
CCHCR1	Coiled-Coil Alpha-Helical Rod Protein 1	Protein Coding	44	GC06M031110	0.99	https://www.genecards.org/cgi-bin/carddisp.pl?gene=CCHCR1
CAPN15	Calpain 15	Protein Coding	40	GC16P000527	0.99	https://www.genecards.org/cgi-bin/carddisp.pl?gene=CAPN15
C6orf15	Chromosome 6 Open Reading Frame 15	Protein Coding	40	GC06M031079	0.99	https://www.genecards.org/cgi-bin/carddisp.pl?gene=C6orf15
ZBTB12	Zinc Finger And BTB Domain Containing 12	Protein Coding	40	GC06M031899	0.99	https://www.genecards.org/cgi-bin/carddisp.pl?gene=ZBTB12
HCG22	HLA Complex Group 22 (Gene/Pseudogene)	Protein Coding	25	GC06P031053	0.99	https://www.genecards.org/cgi-bin/carddisp.pl?gene=HCG22
HSPE1	Heat Shock Protein Family E (Hsp10) Member 1	Protein Coding	46	GC02P197501	0.99	https://www.genecards.org/cgi-bin/carddisp.pl?gene=HSPE1
HMMR	Hyaluronan Mediated Motility Receptor	Protein Coding	47	GC05P163480	0.99	https://www.genecards.org/cgi-bin/carddisp.pl?gene=HMMR
PCSK2	Proprotein Convertase Subtilisin/Kexin Type 2	Protein Coding	48	GC20P017226	0.99	https://www.genecards.org/cgi-bin/carddisp.pl?gene=PCSK2
RFC5	Replication Factor C Subunit 5	Protein Coding	45	GC12P117975	0.99	https://www.genecards.org/cgi-bin/carddisp.pl?gene=RFC5
MYOC	Myocilin	Protein Coding	48	GC01M171604	0.99	https://www.genecards.org/cgi-bin/carddisp.pl?gene=MYOC
CA9	Carbonic Anhydrase 9	Protein Coding	51	GC09P035673	0.98	https://www.genecards.org/cgi-bin/carddisp.pl?gene=CA9
TNFAIP6	TNF Alpha Induced Protein 6	Protein Coding	46	GC02P151357	0.98	https://www.genecards.org/cgi-bin/carddisp.pl?gene=TNFAIP6
SERPINB2	Serpin Family B Member 2	Protein Coding	50	GC18P063871	0.97	https://www.genecards.org/cgi-bin/carddisp.pl?gene=SERPINB2
OPTN	Optineurin	Protein Coding	50	GC10P013141	0.95	https://www.genecards.org/cgi-bin/carddisp.pl?gene=OPTN
LMX1B	LIM Homeobox Transcription Factor 1 Beta	Protein Coding	50	GC09P126614	0.94	https://www.genecards.org/cgi-bin/carddisp.pl?gene=LMX1B
EGLN3	Egl-9 Family Hypoxia Inducible Factor 3	Protein Coding	52	GC14M033924	0.94	https://www.genecards.org/cgi-bin/carddisp.pl?gene=EGLN3
TXNRD1	Thioredoxin Reductase 1	Protein Coding	54	GC12P104215	0.93	https://www.genecards.org/cgi-bin/carddisp.pl?gene=TXNRD1
GLRA2	Glycine Receptor Alpha 2	Protein Coding	50	GC0XP014457	0.93	https://www.genecards.org/cgi-bin/carddisp.pl?gene=GLRA2
ABCF2	ATP Binding Cassette Subfamily F Member 2	Protein Coding	43	GC07M151207	0.93	https://www.genecards.org/cgi-bin/carddisp.pl?gene=ABCF2
SCG5	Secretogranin V	Protein Coding	43	GC15P032641	0.89	https://www.genecards.org/cgi-bin/carddisp.pl?gene=SCG5
PRKCE	Protein Kinase C Epsilon	Protein Coding	57	GC02P045617	0.89	https://www.genecards.org/cgi-bin/carddisp.pl?gene=PRKCE
SLC22A3	Solute Carrier Family 22 Member 3	Protein Coding	50	GC06P160348	0.88	https://www.genecards.org/cgi-bin/carddisp.pl?gene=SLC22A3
TOMM40	Translocase Of Outer Mitochondrial Membrane 40	Protein Coding	46	GC19P044890	0.88	https://www.genecards.org/cgi-bin/carddisp.pl?gene=TOMM40
JMJD6	Jumonji Domain Containing 6, Arginine Demethylase And Lysine Hydroxylase	Protein Coding	48	GC17M076718	0.87	https://www.genecards.org/cgi-bin/carddisp.pl?gene=JMJD6
HLA-DRB5	Major Histocompatibility Complex, Class II, DR Beta 5	Protein Coding	44	GC06M032519	0.87	https://www.genecards.org/cgi-bin/carddisp.pl?gene=HLA-DRB5
BAG2	BCL2 Associated Athanogene 2	Protein Coding	46	GC06P057145	0.87	https://www.genecards.org/cgi-bin/carddisp.pl?gene=BAG2
TRA	T Cell Receptor Alpha Locus	Protein Coding	20	GC14P021621	0.85	https://www.genecards.org/cgi-bin/carddisp.pl?gene=TRA
GSTM3	Glutathione S-Transferase Mu 3	Protein Coding	52	GC01M109733	0.84	https://www.genecards.org/cgi-bin/carddisp.pl?gene=GSTM3
TRIM26	Tripartite Motif Containing 26	Protein Coding	43	GC06M030184	0.84	https://www.genecards.org/cgi-bin/carddisp.pl?gene=TRIM26
MAFK	MAF BZIP Transcription Factor K	Protein Coding	43	GC07P001531	0.84	https://www.genecards.org/cgi-bin/carddisp.pl?gene=MAFK
CHMP1A	Charged Multivesicular Body Protein 1A	Protein Coding	45	GC16M089644	0.84	https://www.genecards.org/cgi-bin/carddisp.pl?gene=CHMP1A
CHMP4B	Charged Multivesicular Body Protein 4B	Protein Coding	48	GC20P033812	0.84	https://www.genecards.org/cgi-bin/carddisp.pl?gene=CHMP4B
SAFB	Scaffold Attachment Factor B	Protein Coding	43	GC19P005574	0.82	https://www.genecards.org/cgi-bin/carddisp.pl?gene=SAFB
ZFPM2	Zinc Finger Protein, FOG Family Member 2	Protein Coding	48	GC08P104590	0.79	https://www.genecards.org/cgi-bin/carddisp.pl?gene=ZFPM2
BIRC6	Baculoviral IAP Repeat Containing 6	Protein Coding	48	GC02P032357	0.78	https://www.genecards.org/cgi-bin/carddisp.pl?gene=BIRC6
NEDD4	Neural Precursor Cell Expressed, Developmentally Down-Regulated 4, E3 Ubiquitin Protein Ligase	Protein Coding	52	GC15M055826	0.76	https://www.genecards.org/cgi-bin/carddisp.pl?gene=NEDD4
SENP1	SUMO Specific Peptidase 1	Protein Coding	48	GC12M048042	0.75	https://www.genecards.org/cgi-bin/carddisp.pl?gene=SENP1
NR2C2	Nuclear Receptor Subfamily 2 Group C Member 2	Protein Coding	48	GC03P014947	0.75	https://www.genecards.org/cgi-bin/carddisp.pl?gene=NR2C2
GUCY1A1	Guanylate Cyclase 1 Soluble Subunit Alpha 1	Protein Coding	41	GC04P155667	0.75	https://www.genecards.org/cgi-bin/carddisp.pl?gene=GUCY1A1
MAP2K5	Mitogen-Activated Protein Kinase Kinase 5	Protein Coding	53	GC15P069503	0.74	https://www.genecards.org/cgi-bin/carddisp.pl?gene=MAP2K5
ITPR2	Inositol 1,4,5-Trisphosphate Receptor Type 2	Protein Coding	54	GC12M026336	0.72	https://www.genecards.org/cgi-bin/carddisp.pl?gene=ITPR2
ELOC	Elongin C	Protein Coding	38	GC08M073939	0.7	https://www.genecards.org/cgi-bin/carddisp.pl?gene=ELOC
CDC37	Cell Division Cycle 37	Protein Coding	47	GC19M010362	0.7	https://www.genecards.org/cgi-bin/carddisp.pl?gene=CDC37
PRAME	Preferentially Expressed Antigen In Melanoma	Protein Coding	43	GC22M022547	0.7	https://www.genecards.org/cgi-bin/carddisp.pl?gene=PRAME
SMPX	Small Muscle Protein X-Linked	Protein Coding	42	GC0XM021634	0.7	https://www.genecards.org/cgi-bin/carddisp.pl?gene=SMPX
NUP153	Nucleoporin 153	Protein Coding	47	GC06M017615	0.69	https://www.genecards.org/cgi-bin/carddisp.pl?gene=NUP153
PTAFR	Platelet Activating Factor Receptor	Protein Coding	48	GC01M028161	0.67	https://www.genecards.org/cgi-bin/carddisp.pl?gene=PTAFR
PER3	Period Circadian Regulator 3	Protein Coding	48	GC01P007844	0.6	https://www.genecards.org/cgi-bin/carddisp.pl?gene=PER3
VEGFB	Vascular Endothelial Growth Factor B	Protein Coding	51	GC11P064234	0.59	https://www.genecards.org/cgi-bin/carddisp.pl?gene=VEGFB
STOML2	Stomatin Like 2	Protein Coding	43	GC09M035099	0.55	https://www.genecards.org/cgi-bin/carddisp.pl?gene=STOML2
DAB2	DAB Adaptor Protein 2	Protein Coding	49	GC05M039371	0.55	https://www.genecards.org/cgi-bin/carddisp.pl?gene=DAB2
AKR1C1	Aldo-Keto Reductase Family 1 Member C1	Protein Coding	49	GC10P004963	0.52	https://www.genecards.org/cgi-bin/carddisp.pl?gene=AKR1C1
PMAIP1	Phorbol-12-Myristate-13-Acetate-Induced Protein 1	Protein Coding	45	GC18P059899	0.49	https://www.genecards.org/cgi-bin/carddisp.pl?gene=PMAIP1
ID3	Inhibitor Of DNA Binding 3, HLH Protein	Protein Coding	48	GC01M023557	0.48	https://www.genecards.org/cgi-bin/carddisp.pl?gene=ID3
CALB2	Calbindin 2	Protein Coding	46	GC16P071392	0.42	https://www.genecards.org/cgi-bin/carddisp.pl?gene=CALB2
CHMP5	Charged Multivesicular Body Protein 5	Protein Coding	45	GC09P033257	0.4	https://www.genecards.org/cgi-bin/carddisp.pl?gene=CHMP5
SNAI1	Snail Family Transcriptional Repressor 1	Protein Coding	50	GC20P049982	0.35	https://www.genecards.org/cgi-bin/carddisp.pl?gene=SNAI1
NFKBIZ	NFKB Inhibitor Zeta	Protein Coding	42	GC03P101827	0.35	https://www.genecards.org/cgi-bin/carddisp.pl?gene=NFKBIZ
GART	Phosphoribosylglycinamide Formyltransferase, Phosphoribosylglycinamide Synthetase, Phosphoribosylaminoimidazole Synthetase	Protein Coding	50	GC21M033503	0.29	https://www.genecards.org/cgi-bin/carddisp.pl?gene=GART
OLIG2	Oligodendrocyte Transcription Factor 2	Protein Coding	46	GC21P033025	0.28	https://www.genecards.org/cgi-bin/carddisp.pl?gene=OLIG2
Gene Symbol	Description	Category	Gifts	GC Id	Relevance score	GeneCards Link
TMPRSS6	Transmembrane Serine Protease 6	Protein Coding	50	GC22M037066	120.95	https://www.genecards.org/cgi-bin/carddisp.pl?gene=TMPRSS6
EPO	Erythropoietin	Protein Coding	48	GC07P100720	87.5	https://www.genecards.org/cgi-bin/carddisp.pl?gene=EPO
TF	Transferrin	Protein Coding	56	GC03P133663	73.95	https://www.genecards.org/cgi-bin/carddisp.pl?gene=TF
TFRC	Transferrin Receptor	Protein Coding	54	GC03M196027	73.49	https://www.genecards.org/cgi-bin/carddisp.pl?gene=TFRC
HJV	Hemojuvelin BMP Co-Receptor	Protein Coding	40	GC01M146018	72.7	https://www.genecards.org/cgi-bin/carddisp.pl?gene=HJV
SLC11A2	Solute Carrier Family 11 Member 2	Protein Coding	53	GC12M050979	64.88	https://www.genecards.org/cgi-bin/carddisp.pl?gene=SLC11A2
ALAS2	5'-Aminolevulinate Synthase 2	Protein Coding	52	GC0XM055035	58.98	https://www.genecards.org/cgi-bin/carddisp.pl?gene=ALAS2
HAMP	Hepcidin Antimicrobial Peptide	Protein Coding	49	GC19P037009	51.42	https://www.genecards.org/cgi-bin/carddisp.pl?gene=HAMP
HBA2	Hemoglobin Subunit Alpha 2	Protein Coding	48	GC16P000537	41.44	https://www.genecards.org/cgi-bin/carddisp.pl?gene=HBA2
HBA1	Hemoglobin Subunit Alpha 1	Protein Coding	48	GC16P000534	40.95	https://www.genecards.org/cgi-bin/carddisp.pl?gene=HBA1
STEAP3	STEAP3 Metalloreductase	Protein Coding	51	GC02P119222	32.8	https://www.genecards.org/cgi-bin/carddisp.pl?gene=STEAP3
ACO1	Aconitase 1	Protein Coding	50	GC09P032374	29.32	https://www.genecards.org/cgi-bin/carddisp.pl?gene=ACO1
IREB2	Iron Responsive Element Binding Protein 2	Protein Coding	48	GC15P078437	24.33	https://www.genecards.org/cgi-bin/carddisp.pl?gene=IREB2
TMPRSS11A	Transmembrane Serine Protease 11A	Protein Coding	43	GC04M067909	23.32	https://www.genecards.org/cgi-bin/carddisp.pl?gene=TMPRSS11A
PSMB8	Proteasome Subunit Beta 8	Protein Coding	57	GC06M032840	18.25	https://www.genecards.org/cgi-bin/carddisp.pl?gene=PSMB8
BMP6	Bone Morphogenetic Protein 6	Protein Coding	50	GC06P007726	15.19	https://www.genecards.org/cgi-bin/carddisp.pl?gene=BMP6
ST14	Suppression Of Tumorigenicity 14	Protein Coding	53	GC11P130159	2.53	https://www.genecards.org/cgi-bin/carddisp.pl?gene=ST14
HFE	Homeostatic Iron Regulator	Protein Coding	50	GC06P026087	89.94	https://www.genecards.org/cgi-bin/carddisp.pl?gene=HFE
G6PD	Glucose-6-Phosphate Dehydrogenase	Protein Coding	56	GC0XM154531	86.54	https://www.genecards.org/cgi-bin/carddisp.pl?gene=G6PD
EPO	Erythropoietin	Protein Coding	48	GC07P100720	85.85	https://www.genecards.org/cgi-bin/carddisp.pl?gene=EPO
TF	Transferrin	Protein Coding	56	GC03P133663	79.61	https://www.genecards.org/cgi-bin/carddisp.pl?gene=TF
TFRC	Transferrin Receptor	Protein Coding	54	GC03M196027	70.53	https://www.genecards.org/cgi-bin/carddisp.pl?gene=TFRC
ALB	Albumin	Protein Coding	57	GC04P073397	69.5	https://www.genecards.org/cgi-bin/carddisp.pl?gene=ALB
TNF	Tumor Necrosis Factor	Protein Coding	59	GC06P032311	66.1	https://www.genecards.org/cgi-bin/carddisp.pl?gene=TNF
HBB	Hemoglobin Subunit Beta	Protein Coding	52	GC11M005238	65.45	https://www.genecards.org/cgi-bin/carddisp.pl?gene=HBB
HP	Haptoglobin	Protein Coding	50	GC16P072089	64.45	https://www.genecards.org/cgi-bin/carddisp.pl?gene=HP
HAMP	Hepcidin Antimicrobial Peptide	Protein Coding	49	GC19P037009	64.34	https://www.genecards.org/cgi-bin/carddisp.pl?gene=HAMP
TMPRSS6	Transmembrane Serine Protease 6	Protein Coding	50	GC22M037066	63.1	https://www.genecards.org/cgi-bin/carddisp.pl?gene=TMPRSS6
IL6	Interleukin 6	Protein Coding	55	GC07P022765	60.96	https://www.genecards.org/cgi-bin/carddisp.pl?gene=IL6
TP53	Tumor Protein P53	Protein Coding	60	GC17M007661	59.72	https://www.genecards.org/cgi-bin/carddisp.pl?gene=TP53
CP	Ceruloplasmin	Protein Coding	54	GC03M149162	59.59	https://www.genecards.org/cgi-bin/carddisp.pl?gene=CP
SERPINA1	Serpin Family A Member 1	Protein Coding	56	GC14M094376	57.45	https://www.genecards.org/cgi-bin/carddisp.pl?gene=SERPINA1
ALAS2	5'-Aminolevulinate Synthase 2	Protein Coding	52	GC0XM055035	55.51	https://www.genecards.org/cgi-bin/carddisp.pl?gene=ALAS2
MTHFR	Methylenetetrahydrofolate Reductase	Protein Coding	54	GC01M011845	53.51	https://www.genecards.org/cgi-bin/carddisp.pl?gene=MTHFR
F2	Coagulation Factor II, Thrombin	Protein Coding	55	GC11P046740	53.18	https://www.genecards.org/cgi-bin/carddisp.pl?gene=F2
IFNG	Interferon Gamma	Protein Coding	54	GC12M068064	51.32	https://www.genecards.org/cgi-bin/carddisp.pl?gene=IFNG
HJV	Hemojuvelin BMP Co-Receptor	Protein Coding	40	GC01M146018	51.25	https://www.genecards.org/cgi-bin/carddisp.pl?gene=HJV
TFR2	Transferrin Receptor 2	Protein Coding	51	GC07M100620	51.08	https://www.genecards.org/cgi-bin/carddisp.pl?gene=TFR2
BRCA2	BRCA2 DNA Repair Associated	Protein Coding	55	GC13P032315	49.39	https://www.genecards.org/cgi-bin/carddisp.pl?gene=BRCA2
SLC40A1	Solute Carrier Family 40 Member 1	Protein Coding	51	GC02M189560	47.54	https://www.genecards.org/cgi-bin/carddisp.pl?gene=SLC40A1
ABCB7	ATP Binding Cassette Subfamily B Member 7	Protein Coding	48	GC0XM075053	47.29	https://www.genecards.org/cgi-bin/carddisp.pl?gene=ABCB7
APC	APC Regulator Of WNT Signaling Pathway	Protein Coding	55	GC05P112707	45.39	https://www.genecards.org/cgi-bin/carddisp.pl?gene=APC
HBA1	Hemoglobin Subunit Alpha 1	Protein Coding	48	GC16P000534	44.24	https://www.genecards.org/cgi-bin/carddisp.pl?gene=HBA1
FANCA	FA Complementation Group A	Protein Coding	54	GC16M089740	44.23	https://www.genecards.org/cgi-bin/carddisp.pl?gene=FANCA
FTL	Ferritin Light Chain	Protein Coding	54	GC19P048965	43.97	https://www.genecards.org/cgi-bin/carddisp.pl?gene=FTL
SNCA	Synuclein Alpha	Protein Coding	56	GC04M089724	43.86	https://www.genecards.org/cgi-bin/carddisp.pl?gene=SNCA
IL1B	Interleukin 1 Beta	Protein Coding	54	GC02M112829	43.1	https://www.genecards.org/cgi-bin/carddisp.pl?gene=IL1B
BRCA1	BRCA1 DNA Repair Associated	Protein Coding	57	GC17M043044	42.72	https://www.genecards.org/cgi-bin/carddisp.pl?gene=BRCA1
HBA2	Hemoglobin Subunit Alpha 2	Protein Coding	48	GC16P000537	42.36	https://www.genecards.org/cgi-bin/carddisp.pl?gene=HBA2
FXN	Frataxin	Protein Coding	53	GC09P069035	41.99	https://www.genecards.org/cgi-bin/carddisp.pl?gene=FXN
HLA-B	Major Histocompatibility Complex, Class I, B	Protein Coding	51	GC06M031277	41.85	https://www.genecards.org/cgi-bin/carddisp.pl?gene=HLA-B
GATA1	GATA Binding Protein 1	Protein Coding	52	GC0XP048786	41.82	https://www.genecards.org/cgi-bin/carddisp.pl?gene=GATA1
FANCD2	FA Complementation Group D2	Protein Coding	52	GC03P010026	41.77	https://www.genecards.org/cgi-bin/carddisp.pl?gene=FANCD2
FANCC	FA Complementation Group C	Protein Coding	52	GC09M095099	40.45	https://www.genecards.org/cgi-bin/carddisp.pl?gene=FANCC
TERT	Telomerase Reverse Transcriptase	Protein Coding	57	GC05M001253	40.18	https://www.genecards.org/cgi-bin/carddisp.pl?gene=TERT
PANK2	Pantothenate Kinase 2	Protein Coding	50	GC20P003887	38.94	https://www.genecards.org/cgi-bin/carddisp.pl?gene=PANK2
MPO	Myeloperoxidase	Protein Coding	57	GC17M058269	38.73	https://www.genecards.org/cgi-bin/carddisp.pl?gene=MPO
HLA-A	Major Histocompatibility Complex, Class I, A	Protein Coding	53	GC06P032253	38.6	https://www.genecards.org/cgi-bin/carddisp.pl?gene=HLA-A
SLC2A1	Solute Carrier Family 2 Member 1	Protein Coding	58	GC01M042925	38.6	https://www.genecards.org/cgi-bin/carddisp.pl?gene=SLC2A1
MT-CO1	Mitochondrially Encoded Cytochrome C Oxidase I	Protein Coding	36	GCMTP005906	37.91	https://www.genecards.org/cgi-bin/carddisp.pl?gene=MT-CO1
PLA2G6	Phospholipase A2 Group VI	Protein Coding	54	GC22M043817	37.1	https://www.genecards.org/cgi-bin/carddisp.pl?gene=PLA2G6
INS	Insulin	Protein Coding	54	GC11M002159	37.05	https://www.genecards.org/cgi-bin/carddisp.pl?gene=INS
CRP	C-Reactive Protein	Protein Coding	53	GC01M159682	37.04	https://www.genecards.org/cgi-bin/carddisp.pl?gene=CRP
STAT3	Signal Transducer And Activator Of Transcription 3	Protein Coding	59	GC17M042313	36.89	https://www.genecards.org/cgi-bin/carddisp.pl?gene=STAT3
FECH	Ferrochelatase	Protein Coding	52	GC18M057544	36.49	https://www.genecards.org/cgi-bin/carddisp.pl?gene=FECH
TTR	Transthyretin	Protein Coding	56	GC18P031591	36.32	https://www.genecards.org/cgi-bin/carddisp.pl?gene=TTR
SERPINC1	Serpin Family C Member 1	Protein Coding	54	GC01M174065	36.28	https://www.genecards.org/cgi-bin/carddisp.pl?gene=SERPINC1
IGF1	Insulin Like Growth Factor 1	Protein Coding	55	GC12M102395	36.21	https://www.genecards.org/cgi-bin/carddisp.pl?gene=IGF1
B2M	Beta-2-Microglobulin	Protein Coding	56	GC15P044711	36.17	https://www.genecards.org/cgi-bin/carddisp.pl?gene=B2M
HMOX1	Heme Oxygenase 1	Protein Coding	59	GC22P035380	35.78	https://www.genecards.org/cgi-bin/carddisp.pl?gene=HMOX1
TGFB1	Transforming Growth Factor Beta 1	Protein Coding	59	GC19M041301	35.74	https://www.genecards.org/cgi-bin/carddisp.pl?gene=TGFB1
IL10	Interleukin 10	Protein Coding	53	GC01M206767	35.51	https://www.genecards.org/cgi-bin/carddisp.pl?gene=IL10
NRAS	NRAS Proto-Oncogene, GTPase	Protein Coding	57	GC01M114704	35.1	https://www.genecards.org/cgi-bin/carddisp.pl?gene=NRAS
BRIP1	BRCA1 Interacting Protein C-Terminal Helicase 1	Protein Coding	54	GC17M061679	34.9	https://www.genecards.org/cgi-bin/carddisp.pl?gene=BRIP1
GH1	Growth Hormone 1	Protein Coding	51	GC17M063917	34.71	https://www.genecards.org/cgi-bin/carddisp.pl?gene=GH1
FASLG	Fas Ligand	Protein Coding	54	GC01P172628	34.38	https://www.genecards.org/cgi-bin/carddisp.pl?gene=FASLG
F9	Coagulation Factor IX	Protein Coding	52	GC0XP139530	34.34	https://www.genecards.org/cgi-bin/carddisp.pl?gene=F9
PKLR	Pyruvate Kinase L/R	Protein Coding	54	GC01M155289	33.88	https://www.genecards.org/cgi-bin/carddisp.pl?gene=PKLR
BCS1L	BCS1 Homolog, Ubiquinol-Cytochrome C Reductase Complex Chaperone	Protein Coding	49	GC02P218658	33.28	https://www.genecards.org/cgi-bin/carddisp.pl?gene=BCS1L
C19orf12	Chromosome 19 Open Reading Frame 12	Protein Coding	42	GC19M029699	33.05	https://www.genecards.org/cgi-bin/carddisp.pl?gene=C19orf12
HBG2	Hemoglobin Subunit Gamma 2	Protein Coding	49	GC11M005280	32.94	https://www.genecards.org/cgi-bin/carddisp.pl?gene=HBG2
FANCG	FA Complementation Group G	Protein Coding	49	GC09M035073	32.68	https://www.genecards.org/cgi-bin/carddisp.pl?gene=FANCG
CTNNB1	Catenin Beta 1	Protein Coding	60	GC03P041236	32.57	https://www.genecards.org/cgi-bin/carddisp.pl?gene=CTNNB1
UGT1A1	UDP Glucuronosyltransferase Family 1 Member A1	Protein Coding	55	GC02P233760	32.44	https://www.genecards.org/cgi-bin/carddisp.pl?gene=UGT1A1
PTEN	Phosphatase And Tensin Homolog	Protein Coding	59	GC10P087863	32.42	https://www.genecards.org/cgi-bin/carddisp.pl?gene=PTEN
SOD1	Superoxide Dismutase 1	Protein Coding	59	GC21P031659	32.4	https://www.genecards.org/cgi-bin/carddisp.pl?gene=SOD1
HRAS	HRas Proto-Oncogene, GTPase	Protein Coding	59	GC11M000522	32.35	https://www.genecards.org/cgi-bin/carddisp.pl?gene=HRAS
KRAS	KRAS Proto-Oncogene, GTPase	Protein Coding	57	GC12M025204	32.2	https://www.genecards.org/cgi-bin/carddisp.pl?gene=KRAS
FTH1	Ferritin Heavy Chain 1	Protein Coding	57	GC11M061959	32.09	https://www.genecards.org/cgi-bin/carddisp.pl?gene=FTH1
ATM	ATM Serine/Threonine Kinase	Protein Coding	60	GC11P108127	31.88	https://www.genecards.org/cgi-bin/carddisp.pl?gene=ATM
AKT1	AKT Serine/Threonine Kinase 1	Protein Coding	62	GC14M104769	31.68	https://www.genecards.org/cgi-bin/carddisp.pl?gene=AKT1
FAS	Fas Cell Surface Death Receptor	Protein Coding	56	GC10P088969	31.28	https://www.genecards.org/cgi-bin/carddisp.pl?gene=FAS
KIT	KIT Proto-Oncogene, Receptor Tyrosine Kinase	Protein Coding	59	GC04P054657	31.12	https://www.genecards.org/cgi-bin/carddisp.pl?gene=KIT
THPO	Thrombopoietin	Protein Coding	48	GC03M184371	31.05	https://www.genecards.org/cgi-bin/carddisp.pl?gene=THPO
UROD	Uroporphyrinogen Decarboxylase	Protein Coding	52	GC01P045012	30.91	https://www.genecards.org/cgi-bin/carddisp.pl?gene=UROD
RPS19	Ribosomal Protein S19	Protein Coding	54	GC19P041859	30.89	https://www.genecards.org/cgi-bin/carddisp.pl?gene=RPS19
ACO1	Aconitase 1	Protein Coding	50	GC09P032374	30.54	https://www.genecards.org/cgi-bin/carddisp.pl?gene=ACO1
FANCF	FA Complementation Group F	Protein Coding	48	GC11M022600	30.49	https://www.genecards.org/cgi-bin/carddisp.pl?gene=FANCF
ALAD	Aminolevulinate Dehydratase	Protein Coding	53	GC09M113386	30.13	https://www.genecards.org/cgi-bin/carddisp.pl?gene=ALAD
SLC19A2	Solute Carrier Family 19 Member 2	Protein Coding	52	GC01M169433	30.12	https://www.genecards.org/cgi-bin/carddisp.pl?gene=SLC19A2
POMC	Proopiomelanocortin	Protein Coding	54	GC02M025160	30.09	https://www.genecards.org/cgi-bin/carddisp.pl?gene=POMC
CASP8	Caspase 8	Protein Coding	59	GC02P201233	29.98	https://www.genecards.org/cgi-bin/carddisp.pl?gene=CASP8
CBLIF	Cobalamin Binding Intrinsic Factor	Protein Coding	40	GC11M059829	29.95	https://www.genecards.org/cgi-bin/carddisp.pl?gene=CBLIF
DPYD	Dihydropyrimidine Dehydrogenase	Protein Coding	59	GC01M097015	29.72	https://www.genecards.org/cgi-bin/carddisp.pl?gene=DPYD
CCL2	C-C Motif Chemokine Ligand 2	Protein Coding	55	GC17P034255	29.69	https://www.genecards.org/cgi-bin/carddisp.pl?gene=CCL2
FANCB	FA Complementation Group B	Protein Coding	45	GC0XM014796	29.61	https://www.genecards.org/cgi-bin/carddisp.pl?gene=FANCB
KITLG	KIT Ligand	Protein Coding	51	GC12M088492	29.47	https://www.genecards.org/cgi-bin/carddisp.pl?gene=KITLG
XDH	Xanthine Dehydrogenase	Protein Coding	54	GC02M031294	29.42	https://www.genecards.org/cgi-bin/carddisp.pl?gene=XDH
MUC1	Mucin 1, Cell Surface Associated	Protein Coding	54	GC01M155158	29.16	https://www.genecards.org/cgi-bin/carddisp.pl?gene=MUC1
F5	Coagulation Factor V	Protein Coding	52	GC01M169481	29.02	https://www.genecards.org/cgi-bin/carddisp.pl?gene=F5
F8	Coagulation Factor VIII	Protein Coding	52	GC0XM154835	28.9	https://www.genecards.org/cgi-bin/carddisp.pl?gene=F8
TH	Tyrosine Hydroxylase	Protein Coding	58	GC11M002163	28.73	https://www.genecards.org/cgi-bin/carddisp.pl?gene=TH
TTPA	Alpha Tocopherol Transfer Protein	Protein Coding	48	GC08M063048	28.4	https://www.genecards.org/cgi-bin/carddisp.pl?gene=TTPA
FOXP3	Forkhead Box P3	Protein Coding	53	GC0XM049250	28.31	https://www.genecards.org/cgi-bin/carddisp.pl?gene=FOXP3
PGK1	Phosphoglycerate Kinase 1	Protein Coding	55	GC0XP077917	28.27	https://www.genecards.org/cgi-bin/carddisp.pl?gene=PGK1
F7	Coagulation Factor VII	Protein Coding	53	GC13P113105	28.17	https://www.genecards.org/cgi-bin/carddisp.pl?gene=F7
ICAM1	Intercellular Adhesion Molecule 1	Protein Coding	57	GC19P010270	28.08	https://www.genecards.org/cgi-bin/carddisp.pl?gene=ICAM1
UROS	Uroporphyrinogen III Synthase	Protein Coding	49	GC10M125784	27.97	https://www.genecards.org/cgi-bin/carddisp.pl?gene=UROS
MT-ND4	Mitochondrially Encoded NADH:Ubiquinone Oxidoreductase Core Subunit 4	Protein Coding	36	GCMTP010762	27.97	https://www.genecards.org/cgi-bin/carddisp.pl?gene=MT-ND4
GGT1	Gamma-Glutamyltransferase 1	Protein Coding	54	GC22P024583	27.93	https://www.genecards.org/cgi-bin/carddisp.pl?gene=GGT1
CTLA4	Cytotoxic T-Lymphocyte Associated Protein 4	Protein Coding	53	GC02P203867	27.72	https://www.genecards.org/cgi-bin/carddisp.pl?gene=CTLA4
HPRT1	Hypoxanthine Phosphoribosyltransferase 1	Protein Coding	53	GC0XP134460	27.66	https://www.genecards.org/cgi-bin/carddisp.pl?gene=HPRT1
LEP	Leptin	Protein Coding	54	GC07P128241	27.49	https://www.genecards.org/cgi-bin/carddisp.pl?gene=LEP
IL2RA	Interleukin 2 Receptor Subunit Alpha	Protein Coding	57	GC10M006010	27.43	https://www.genecards.org/cgi-bin/carddisp.pl?gene=IL2RA
MTOR	Mechanistic Target Of Rapamycin Kinase	Protein Coding	61	GC01M011166	27.38	https://www.genecards.org/cgi-bin/carddisp.pl?gene=MTOR
EGFR	Epidermal Growth Factor Receptor	Protein Coding	62	GC07P055019	27.37	https://www.genecards.org/cgi-bin/carddisp.pl?gene=EGFR
MYC	MYC Proto-Oncogene, BHLH Transcription Factor	Protein Coding	59	GC08P127735	27.3	https://www.genecards.org/cgi-bin/carddisp.pl?gene=MYC
NPC1	NPC Intracellular Cholesterol Transporter 1	Protein Coding	54	GC18M023506	26.99	https://www.genecards.org/cgi-bin/carddisp.pl?gene=NPC1
FANCI	FA Complementation Group I	Protein Coding	48	GC15P089243	26.92	https://www.genecards.org/cgi-bin/carddisp.pl?gene=FANCI
CDKN2A	Cyclin Dependent Kinase Inhibitor 2A	Protein Coding	57	GC09M021957	26.75	https://www.genecards.org/cgi-bin/carddisp.pl?gene=CDKN2A
GPI	Glucose-6-Phosphate Isomerase	Protein Coding	53	GC19P034359	26.71	https://www.genecards.org/cgi-bin/carddisp.pl?gene=GPI
PON1	Paraoxonase 1	Protein Coding	53	GC07M095297	26.51	https://www.genecards.org/cgi-bin/carddisp.pl?gene=PON1
GLRX5	Glutaredoxin 5	Protein Coding	46	GC14P095533	26.5	https://www.genecards.org/cgi-bin/carddisp.pl?gene=GLRX5
NF1	Neurofibromin 1	Protein Coding	54	GC17P031045	26.43	https://www.genecards.org/cgi-bin/carddisp.pl?gene=NF1
CASR	Calcium Sensing Receptor	Protein Coding	57	GC03P122183	26.31	https://www.genecards.org/cgi-bin/carddisp.pl?gene=CASR
GBA	Glucosylceramidase Beta	Protein Coding	54	GC01M155234	26.25	https://www.genecards.org/cgi-bin/carddisp.pl?gene=GBA
ADAMTS13	ADAM Metallopeptidase With Thrombospondin Type 1 Motif 13	Protein Coding	53	GC09P133414	26.23	https://www.genecards.org/cgi-bin/carddisp.pl?gene=ADAMTS13
FA2H	Fatty Acid 2-Hydroxylase	Protein Coding	50	GC16M074746	26.19	https://www.genecards.org/cgi-bin/carddisp.pl?gene=FA2H
IGF2	Insulin Like Growth Factor 2	Protein Coding	54	GC11M002130	25.99	https://www.genecards.org/cgi-bin/carddisp.pl?gene=IGF2
CPT2	Carnitine Palmitoyltransferase 2	Protein Coding	56	GC01P053196	25.98	https://www.genecards.org/cgi-bin/carddisp.pl?gene=CPT2
H19	H19 Imprinted Maternally Expressed Transcript	RNA Gene	29	GC11M001995	25.93	https://www.genecards.org/cgi-bin/carddisp.pl?gene=H19
JAK2	Janus Kinase 2	Protein Coding	60	GC09P004985	25.91	https://www.genecards.org/cgi-bin/carddisp.pl?gene=JAK2
FH	Fumarate Hydratase	Protein Coding	53	GC01M241499	25.87	https://www.genecards.org/cgi-bin/carddisp.pl?gene=FH
HLA-DRB1	Major Histocompatibility Complex, Class II, DR Beta 1	Protein Coding	52	GC06M032578	25.82	https://www.genecards.org/cgi-bin/carddisp.pl?gene=HLA-DRB1
FGFR1	Fibroblast Growth Factor Receptor 1	Protein Coding	62	GC08M038400	25.8	https://www.genecards.org/cgi-bin/carddisp.pl?gene=FGFR1
SMAD4	SMAD Family Member 4	Protein Coding	57	GC18P051028	25.77	https://www.genecards.org/cgi-bin/carddisp.pl?gene=SMAD4
PIGA	Phosphatidylinositol Glycan Anchor Biosynthesis Class A	Protein Coding	50	GC0XM015319	25.73	https://www.genecards.org/cgi-bin/carddisp.pl?gene=PIGA
CAT	Catalase	Protein Coding	56	GC11P034460	25.64	https://www.genecards.org/cgi-bin/carddisp.pl?gene=CAT
DMD	Dystrophin	Protein Coding	52	GC0XM031047	25.63	https://www.genecards.org/cgi-bin/carddisp.pl?gene=DMD
MTR	5-Methyltetrahydrofolate-Homocysteine Methyltransferase	Protein Coding	53	GC01P236795	25.61	https://www.genecards.org/cgi-bin/carddisp.pl?gene=MTR
MT-ATP6	Mitochondrially Encoded ATP Synthase Membrane Subunit 6	Protein Coding	35	GCMTP008531	25.59	https://www.genecards.org/cgi-bin/carddisp.pl?gene=MT-ATP6
CCND1	Cyclin D1	Protein Coding	59	GC11P069641	25.58	https://www.genecards.org/cgi-bin/carddisp.pl?gene=CCND1
OTC	Ornithine Carbamoyltransferase	Protein Coding	53	GC0XP038353	25.48	https://www.genecards.org/cgi-bin/carddisp.pl?gene=OTC
EDN1	Endothelin 1	Protein Coding	53	GC06P012290	25.45	https://www.genecards.org/cgi-bin/carddisp.pl?gene=EDN1
TP63	Tumor Protein P63	Protein Coding	53	GC03P189566	25.37	https://www.genecards.org/cgi-bin/carddisp.pl?gene=TP63
GATA2	GATA Binding Protein 2	Protein Coding	54	GC03M128479	25.36	https://www.genecards.org/cgi-bin/carddisp.pl?gene=GATA2
CDKN1A	Cyclin Dependent Kinase Inhibitor 1A	Protein Coding	57	GC06P042825	25.31	https://www.genecards.org/cgi-bin/carddisp.pl?gene=CDKN1A
CDAN1	Codanin 1	Protein Coding	45	GC15M042723	25.28	https://www.genecards.org/cgi-bin/carddisp.pl?gene=CDAN1
IREB2	Iron Responsive Element Binding Protein 2	Protein Coding	48	GC15P078437	25.23	https://www.genecards.org/cgi-bin/carddisp.pl?gene=IREB2
TTN	Titin	Protein Coding	54	GC02M178525	25.12	https://www.genecards.org/cgi-bin/carddisp.pl?gene=TTN
BMP6	Bone Morphogenetic Protein 6	Protein Coding	50	GC06P007726	25.12	https://www.genecards.org/cgi-bin/carddisp.pl?gene=BMP6
TNFRSF11B	TNF Receptor Superfamily Member 11b	Protein Coding	54	GC08M118923	25.12	https://www.genecards.org/cgi-bin/carddisp.pl?gene=TNFRSF11B
GHRL	Ghrelin And Obestatin Prepropeptide	Protein Coding	48	GC03M010285	25.04	https://www.genecards.org/cgi-bin/carddisp.pl?gene=GHRL
PIK3CA	Phosphatidylinositol-4,5-Bisphosphate 3-Kinase Catalytic Subunit Alpha	Protein Coding	59	GC03P179148	25.02	https://www.genecards.org/cgi-bin/carddisp.pl?gene=PIK3CA
APTX	Aprataxin	Protein Coding	50	GC09M032962	24.97	https://www.genecards.org/cgi-bin/carddisp.pl?gene=APTX
CD40LG	CD40 Ligand	Protein Coding	54	GC0XP136649	24.93	https://www.genecards.org/cgi-bin/carddisp.pl?gene=CD40LG
BTK	Bruton Tyrosine Kinase	Protein Coding	60	GC0XM101349	24.9	https://www.genecards.org/cgi-bin/carddisp.pl?gene=BTK
ISCU	Iron-Sulfur Cluster Assembly Enzyme	Protein Coding	50	GC12P108561	24.66	https://www.genecards.org/cgi-bin/carddisp.pl?gene=ISCU
RAD51C	RAD51 Paralog C	Protein Coding	50	GC17P058692	24.62	https://www.genecards.org/cgi-bin/carddisp.pl?gene=RAD51C
CXCL8	C-X-C Motif Chemokine Ligand 8	Protein Coding	46	GC04P073740	24.62	https://www.genecards.org/cgi-bin/carddisp.pl?gene=CXCL8
AFP	Alpha Fetoprotein	Protein Coding	52	GC04P073431	24.59	https://www.genecards.org/cgi-bin/carddisp.pl?gene=AFP
TLR4	Toll Like Receptor 4	Protein Coding	57	GC09P117704	24.57	https://www.genecards.org/cgi-bin/carddisp.pl?gene=TLR4
GLUL	Glutamate-Ammonia Ligase	Protein Coding	56	GC01M182350	24.5	https://www.genecards.org/cgi-bin/carddisp.pl?gene=GLUL
CUBN	Cubilin	Protein Coding	52	GC10M016906	24.44	https://www.genecards.org/cgi-bin/carddisp.pl?gene=CUBN
FANCM	FA Complementation Group M	Protein Coding	46	GC14P045135	24.38	https://www.genecards.org/cgi-bin/carddisp.pl?gene=FANCM
FANCE	FA Complementation Group E	Protein Coding	49	GC06P042789	24.38	https://www.genecards.org/cgi-bin/carddisp.pl?gene=FANCE
SEC23B	Sec23 Homolog B, Coat Complex II Component	Protein Coding	48	GC20P018507	24.36	https://www.genecards.org/cgi-bin/carddisp.pl?gene=SEC23B
HIF1A	Hypoxia Inducible Factor 1 Subunit Alpha	Protein Coding	54	GC14P061695	24.33	https://www.genecards.org/cgi-bin/carddisp.pl?gene=HIF1A
ACE	Angiotensin I Converting Enzyme	Protein Coding	55	GC17P063477	24.32	https://www.genecards.org/cgi-bin/carddisp.pl?gene=ACE
EPOR	Erythropoietin Receptor	Protein Coding	56	GC19M011377	24.32	https://www.genecards.org/cgi-bin/carddisp.pl?gene=EPOR
RAD51	RAD51 Recombinase	Protein Coding	57	GC15P040694	24.25	https://www.genecards.org/cgi-bin/carddisp.pl?gene=RAD51
CDH1	Cadherin 1	Protein Coding	57	GC16P068737	24.22	https://www.genecards.org/cgi-bin/carddisp.pl?gene=CDH1
ADA	Adenosine Deaminase	Protein Coding	57	GC20M044620	24.11	https://www.genecards.org/cgi-bin/carddisp.pl?gene=ADA
TSC2	TSC Complex Subunit 2	Protein Coding	56	GC16P002288	24.01	https://www.genecards.org/cgi-bin/carddisp.pl?gene=TSC2
TPO	Thyroid Peroxidase	Protein Coding	54	GC02P001396	23.85	https://www.genecards.org/cgi-bin/carddisp.pl?gene=TPO
LPL	Lipoprotein Lipase	Protein Coding	57	GC08P019841	23.84	https://www.genecards.org/cgi-bin/carddisp.pl?gene=LPL
GPT	Glutamic--Pyruvic Transaminase	Protein Coding	48	GC08P144502	23.79	https://www.genecards.org/cgi-bin/carddisp.pl?gene=GPT
SERPINE1	Serpin Family E Member 1	Protein Coding	57	GC07P101127	23.7	https://www.genecards.org/cgi-bin/carddisp.pl?gene=SERPINE1
IL1RN	Interleukin 1 Receptor Antagonist	Protein Coding	54	GC02P113977	23.6	https://www.genecards.org/cgi-bin/carddisp.pl?gene=IL1RN
MPL	MPL Proto-Oncogene, Thrombopoietin Receptor	Protein Coding	54	GC01P043337	23.58	https://www.genecards.org/cgi-bin/carddisp.pl?gene=MPL
PTPRC	Protein Tyrosine Phosphatase Receptor Type C	Protein Coding	57	GC01P198607	23.54	https://www.genecards.org/cgi-bin/carddisp.pl?gene=PTPRC
C3	Complement C3	Protein Coding	54	GC19M006677	23.33	https://www.genecards.org/cgi-bin/carddisp.pl?gene=C3
GNAS	GNAS Complex Locus	Protein Coding	57	GC20P058839	23.33	https://www.genecards.org/cgi-bin/carddisp.pl?gene=GNAS
SDHB	Succinate Dehydrogenase Complex Iron Sulfur Subunit B	Protein Coding	54	GC01M017020	23.32	https://www.genecards.org/cgi-bin/carddisp.pl?gene=SDHB
KLF1	Kruppel Like Factor 1	Protein Coding	51	GC19M012884	23.31	https://www.genecards.org/cgi-bin/carddisp.pl?gene=KLF1
LTF	Lactotransferrin	Protein Coding	50	GC03M046435	23.22	https://www.genecards.org/cgi-bin/carddisp.pl?gene=LTF
WT1	WT1 Transcription Factor	Protein Coding	54	GC11M032365	23.21	https://www.genecards.org/cgi-bin/carddisp.pl?gene=WT1
APOE	Apolipoprotein E	Protein Coding	57	GC19P044906	23.2	https://www.genecards.org/cgi-bin/carddisp.pl?gene=APOE
CDK4	Cyclin Dependent Kinase 4	Protein Coding	62	GC12M057743	23.14	https://www.genecards.org/cgi-bin/carddisp.pl?gene=CDK4
PTPN11	Protein Tyrosine Phosphatase Non-Receptor Type 11	Protein Coding	58	GC12P112418	23.09	https://www.genecards.org/cgi-bin/carddisp.pl?gene=PTPN11
FMR1	Fragile X Mental Retardation 1	Protein Coding	51	GC0XP147912	23.06	https://www.genecards.org/cgi-bin/carddisp.pl?gene=FMR1
GNRH1	Gonadotropin Releasing Hormone 1	Protein Coding	48	GC08M025419	22.97	https://www.genecards.org/cgi-bin/carddisp.pl?gene=GNRH1
DBH	Dopamine Beta-Hydroxylase	Protein Coding	56	GC09P133636	22.94	https://www.genecards.org/cgi-bin/carddisp.pl?gene=DBH
RPL5	Ribosomal Protein L5	Protein Coding	53	GC01P092769	22.93	https://www.genecards.org/cgi-bin/carddisp.pl?gene=RPL5
CASP3	Caspase 3	Protein Coding	57	GC04M184627	22.83	https://www.genecards.org/cgi-bin/carddisp.pl?gene=CASP3
CDKN3	Cyclin Dependent Kinase Inhibitor 3	Protein Coding	47	GC14P054398	22.73	https://www.genecards.org/cgi-bin/carddisp.pl?gene=CDKN3
STAT1	Signal Transducer And Activator Of Transcription 1	Protein Coding	59	GC02M190964	22.66	https://www.genecards.org/cgi-bin/carddisp.pl?gene=STAT1
GAD1	Glutamate Decarboxylase 1	Protein Coding	57	GC02P170813	22.64	https://www.genecards.org/cgi-bin/carddisp.pl?gene=GAD1
PALB2	Partner And Localizer Of BRCA2	Protein Coding	49	GC16M023614	22.58	https://www.genecards.org/cgi-bin/carddisp.pl?gene=PALB2
HLA-DQB1	Major Histocompatibility Complex, Class II, DQ Beta 1	Protein Coding	50	GC06M032629	22.45	https://www.genecards.org/cgi-bin/carddisp.pl?gene=HLA-DQB1
SLX4	SLX4 Structure-Specific Endonuclease Subunit	Protein Coding	45	GC16M003581	22.34	https://www.genecards.org/cgi-bin/carddisp.pl?gene=SLX4
ELANE	Elastase, Neutrophil Expressed	Protein Coding	54	GC19P000854	22.31	https://www.genecards.org/cgi-bin/carddisp.pl?gene=ELANE
ATP7B	ATPase Copper Transporting Beta	Protein Coding	54	GC13M051905	22.28	https://www.genecards.org/cgi-bin/carddisp.pl?gene=ATP7B
YARS2	Tyrosyl-TRNA Synthetase 2	Protein Coding	50	GC12M032725	22.2	https://www.genecards.org/cgi-bin/carddisp.pl?gene=YARS2
CYP19A1	Cytochrome P450 Family 19 Subfamily A Member 1	Protein Coding	56	GC15M051208	22.19	https://www.genecards.org/cgi-bin/carddisp.pl?gene=CYP19A1
AMPD3	Adenosine Monophosphate Deaminase 3	Protein Coding	51	GC11P010309	22.17	https://www.genecards.org/cgi-bin/carddisp.pl?gene=AMPD3
SMARCA4	SWI/SNF Related, Matrix Associated, Actin Dependent Regulator Of Chromatin, Subfamily A, Member 4	Protein Coding	57	GC19P010932	22.13	https://www.genecards.org/cgi-bin/carddisp.pl?gene=SMARCA4
GALT	Galactose-1-Phosphate Uridylyltransferase	Protein Coding	53	GC09P034636	22.02	https://www.genecards.org/cgi-bin/carddisp.pl?gene=GALT
