# Supplementary material for: Uncovering the mechanism of the effects of Paeoniae Radix Alba on iron-deficiency anaemia through a network pharmacology-based strategy
Source: BMC Complement Med Ther. 2020 Apr 28;20:130. doi: 10.1186/s12906-020-02925-4 (PMC7189569; doi:10.1186/s12906-020-02925-4)
Supplement: Supplementary file 2 — Additional file 2: File 2a: Table 1 Known therapeutic targets for IDA; File 2b: Table 2 Targets for PRA. [file 12906_2020_2925_MOESM2_ESM.zip › Additional file 2b Table 2 Targets for PRAR5.xls]

## Sheet: genecards
TMPRSS6
EPO
TF
TFRC
HJV
SLC11A2
ALAS2
HAMP
HBA2
HBA1
STEAP3
ACO1
IREB2
TMPRSS11A
PSMB8
BMP6
ST14
HFE
G6PD
HP
TFR2
HBB
CP
TNF
SLC40A1
IL6
ABCB7
GATA1
FTL
F2
MTHFR
FXN
IFNG
TP53
FANCD2
FANCA
SERPINA1
INS
IL10
PANK2
FECH
ALB
HBG2
FANCC
PLA2G6
SLC2A1
PKLR
BCS1L
SERPINC1
FANCG
THPO
UROD
HLA-B
CRP
ALAD
UGT1A1
HLA-A
IGF1
FTH1
FANCF
SOD1
XDH
FOXP3
RPS19
C19orf12
BRCA2
CD55
MPO
FANCB
FAS
B2M
PGK1
TTR
CHIT1
CTLA4
ATM
GBA
IL2RA
BRIP1
GH1
F7
TERT
GPI
ADAMTS13
TTPA
BRCA1
CD59
FASLG
F5
STAT3
FA2H
CASR
PIGA
HMOX1
GLRX5
NRAS
OTC
CD40LG
MT-ATP6
KLF1
TPO
SEC23B
HBG1
HPRT1
CBLIF
CAT
RAD51
FANCI
DMD
BTK
DHFR
ADA
SLC19A2
GFAP
CCL2
ATP7B
HLA-DQB1
MTR
TGFB1
GHRL
SLC25A38
GGT1
LEP
FANCE
JAK2
FANCM
GPT
HEPH
IGF2
CPT2
UROS
ICAM1
APOA1
MPL
CTNNB1
MT-CO1
HLA-DRB1
RHD
APC
HLA-DQA1
LPL
ATRX
CASP8
PIEZO1
LTF
PTH
C3
FLT3
AMPD3
PTEN
TERC
POMC
CSF3
APOE
SLC25A13
PTPN11
IL2
CPOX
NAGA
HRAS
SURF1
CUBN
F8
PUS1
VWF
WAS
TCN2
IL1B
KRAS
APOB
NBN
WT1
IL4
PFKM
MT-TL1
FANCL
MUC1
SDHB
CALR
AKT1
AFP
CXCL8
NPC1
HSPA9
CDAN1
ITGA2B
TH
ALPL
DPYD
H19
IL3
STAT1
CD36
IFNGR1
TCN1
RAD51C
TP63
CBS
HBD
MYC
HIBCH
CYP19A1
SLC4A1
SPTB
ERCC4
MBL2
BMP2
CD79A
FH
AIRE
ELANE
IL1RN
GATA2
SLC17A5
SNCA
SLX4
EDN1
MT-ND4
UBE2T
F9
CACNA1A
PRF1
CYP21A2
ABCA1
ADIPOQ
KITLG
PALB2
CYBRD1
FGFR1
SMAD4
MTRR
GLUL
ACADM
TPI1
NEU1
GSTM1
MTOR
CDKN2A
KIT
APTX
SOD2
SERPINE1
ABL1
SACS
SETX
HIF1A
ATP13A2
HBB-LCR
MMUT
EGFR
NF1
DBH
SBDS
HEXA
PTPN22
CRAT
HK1
CASP3
VDR
PNP
CCND1
GHR
NPM1
THBD
IL13
SDHA
APRT
BDNF
IGF2R
PTPRC
CSF2
IGF1R
MAD2L2
RUNX1
MT-CYB
RHAG
ITGAM
CCL3
DARS2
CSF3R
MAT1A
ERCC2
GALT
LIG4
CFI
CHEK2
MLH1
F3
GNAS
CFH
KMT2A
VCAM1
CREBBP
TG
CFP
NOS3
LMNA
BGLAP
IDH1
RPS14
PIK3CA
SCO2
COMT
CD40
REN
GAST
GSR
LRBA
COQ2
GNRH1
GSS
NOS2
XRCC2
PRL
CETP
CYP11B2
CIITA
SLC11A1
SST
SYNE1
HNF4A
HLA-G
TET2
PC
NR5A1
GCLC
IKBKG
ALOX5
NDUFS4
HMBS
CYP17A1
NDUFS1
PPARG
IGFBP3
CDKN1C
EPOR
ATP1A3
CDKN3
PON1
ELN
APOC3
SPP1
MAP2K1
COQ8A
TRNT1
LCAT
GRM1
ETFDH
IRF1
WRN
G6PC
ETV6
NGF
DNM1
STK11
MIR34A
WDR81
FAH
TPMT
MYD88
ABCD3
ATXN1
STAT5B
RFWD3
SLC6A3
CDK4
TSC2
CS
ITGB2
ITPR1
CFTR
IL11
MMACHC
WFS1
TBCE
GALNS
MIPEP
SH2B3
F10
MIR21
ALPP
VEGFA
KNG1
HELLS
DNA2
C4A
SLC22A5
F11
RAG1
SMARCA4
DNMT3B
ATP8A2
C5
SYP
NFKB1
BRAF
MECP2
NDUFA1
HMGA2
MRE11
CASP10
TLR4
MMP9
PTRH2
PPOX
PLG
SLC46A1
AFG3L2
AHCY
IL1A
IFNA1
SELP
COX5A
CCL5
MT-CO2
ESR1
RBP4
MMP1
PMS2
SLC6A4
IL12RB1
NAGLU
CFB
NDUFV1
POR
IGHE
ABCB1
PRKCD
ATP2B3
SDHD
NT5C3A
NLRP3
PNPO
FN1
SERPINA3
CYB5R3
LIPC
S100B
GYPA
IDH2
ASXL1
TNFRSF1B
ARSB
MT-CO3
ACE
GAD1
CR1
ITGB3
DES
APP
ANXA5
AHSP
CELIAC2
CELIAC5
CELIAC10
CELIAC11
CELIAC12
CELIAC13
CELIAC6
CELIAC7
CELIAC8
CELIAC9
KCND3
KCNJ11
BCL11A
GCH1
PTGS2
MAPK1
CALCA
MME
MT-ND3
MIR221
GNMT
LCN2
NFKB2
RPS27A
XIAP
TLR2
TFE3
MIR125A
SETD2
TNFRSF11B
HBS1L
IFIH1
ERCC1
DPAGT1
PTS
CYP11A1
RAF1
DDX11
NKX2-1
SI
MIR122
EPX
IL5
CD44
CXCL12
FGF23
SETBP1
RNF168
HSCB
MAOA
GSTP1
PEX2
RNASE3
CARD9
CSF1
CDKN1A
NDUFS2
PLCB1
NLRC4
RYR1
CYP27B1
MIR127
CDH1
MB
SLC6A2
TKT
GNB1
FMR1
CCK
TYMP
GSTT1
AR
CTSD
MECOM
F13A1
GAD2
MAPK8
IL18
SFTPC
TOP1
TNFSF11
LAMP2
BCL2
VIM
MIF
CD34
TAT
IL17A
HBE1
NQO1
SDHC
ALDOA
IL15
ABCB11
SERPINA7
TALDO1
MAPK14
ATP7A
RTEL1
SLC25A37
IDUA
PANK1
DAXX
SLC34A1
IL1R1
HNF1A
MDM2
CD28
CYP2D6
GZMB
MIR223
GBE1
PKM
SELE
LIF
APOH
CYCS
NDUFV2
BCL2L1
DNMT3A
RB1
EZH2
BAX
SKIV2L
CHGA
SFTPB
MT-ND5
STAT5A
ADRB2
IL18R1
NDUFS7
NFE2L2
MYCN
PSTPIP1
UNC13D
NPPB
PKD2
PARP1
FGF2
MIR199B
NPY
SCARB2
SHH
MIR203A
SOX2
GDNF
GPX1
ATP4A
PPARA
CD38
NDUFS8
TBXAS1
CYP2E1
SQSTM1
PDGFRA
MUSK
DDC
KCNQ1OT1
GYPC
EGR1
KMT2D
LDLR
EGF
PIK3C2A
ACTA2
SELL
PCNA
HMGCS2
LEPR
HLA-DPB1
ENPP1
IFNA2
TGM6
PMM2
COL2A1
HGF
AGTR1
MET
MTTP
COX4I2
EP300
TIMP1
UBE2D1
MSH2
PCNT
GRID2
SPTA1
ABCA3
IDS
ERBB2
COX10
INVS
TGFBR2
SRC
PHYH
ANK1
ANKLE2
TGM2
NOS1
MIR143
CYP1A1
GPC3
KLRK1
PREP
DNMT1
NOD2
ENO2
CDKN2B
LTA
GC
HSPA4
KRT7
DPP4
MIR155
COX15
DRD2
LALBA
PRNP
RARS
CD4
UGT1A6
H6PD
CCR6
ACP5
PRTN3
IL2RB
NDUFA13
SLC39A1
FLG
CDK2
BIRC5
GP1BA
MIR214
LPA
BMP4
MIR148A
NPHP3
AQP1
CST3
GRIN2A
ATP12A
CYB5A
TLR9
ATR
JUN
MEG3
CRH
PLA2G7
LDHA
ICOSLG
FCGR3A
PYY
TPH1
GDF15
MIR126
ACTB
MMP2
TNFRSF10A
MIR144
CYP2C19
ATXN3
KLKB1
H2AFX
ANPEP
NDUFA9
LEPQTL1
HSPD1
CASP9
TNFRSF1A
SLC7A7
CXCL10
CSF1R
FBN1
MYB
PLAT
MAOB
F2R
EHHADH
TNFRSF25
GUSB
NDUFS3
RETN
ARSH
IL6R
ATP6V1B1
BMI1
SLC19A1
RET
CEBPA
MIR195
U2AF1
SFXN4
CD81
TSHR
SCD
TNFSF10
TBP
OTOR
PARN
MKS1
CYP1A2
PROS1
TCIRG1
INSR
GLUD1
NFU1
TTN
LAP3
MIR152
CXCR4
ACHE
PRDX1
TEK
HSP90AA1
AGXT
ATXN7
WRAP53
CSN1S1
ATXN10
MAPK3
CCR5
C1S
GCK
IFNB1
TSC1
MYO9B
CD9
HLA-DPA1
MR1
IMMT
AGT
FABP2
SRA1
FADD
HMGCR
HOXA13
LOC109951029
TOR1A
TP53BP1
CAV1
GRB2
CCL4
MIR23A
PTGS1
MICA
CCL17
ABCB10
MIR27A
CYP3A4
NPPA
NDUFB11
PDYN
VIP
ABCB5
IGFBP1
ENG
KDR
TYR
MEN1
HLA-DQA2
PDGFRB
CD14
TJP1
NDUFA10
FOS
MARS
KCNC3
DNTT
EPCAM
MIR222
KRT19
AGK
CTTN
COG2
JAK1
MASP1
MIR200A
VHL
SPTBN2
MIR93
CYGB
MIR22
CYP7A1
DUOX2
NDUFAF6
FOXRED1
MT-ND6
UGT1A8
CGA
MICB
TRIP13
CXCR3
CELA3B
HOTAIR
ISCA1
PRKCG
RARB
NDUFA4
ITGAE
IL18RAP
TNFAIP3
MIR210
PVT1
FADS2
CCR9
SCHIP1
KRT14
CHUK
PRKG1
DNAH8
LPP
LBR
MIR107
DNAJC13
TAGAP
MIR19A
ADAD1
MIR30E
CELA1
MIR146A
CYP27A1
MIR205
UQCRFS1
SLC39A14
IRAK1
TK2
MIR96
MIR20A
WNT5A
MIR15A
NOP56
WNK1
LYST
IL7
RGS1
LINC01193
DDIT3
HPX
PLEKHG4
MIR29A
MALAT1
MIR145
CA2
DST
SGCB
RPA1
IDO1
MUS81
NDUFA2
HOXD13
TGFA
NCAM1
MMP3
SNX14
PLAUR
CASP1
TTC7A
WNT1
HDAC9
GSK3B
IGFBP2
HYAL1
ERCC3
FHIT
EGID-105180392
CDC42
RPS6
ID4
NDUFAF5
ARID1A
PTPN3
BCHE
SLPI
APOA5
ACTA1
PRKN
C2
PF4
GYPB
LYRM7
ABCB6
APOBEC3G
BAAT
BCL2L11
INHA
ALPG
CAD
PEX7
EPAS1
MBP
PLCG1
LOX
CDKN2B-AS1
MIR148B
PIK3CG
FEN1
DLK1
SRSF2
TRIM37
COL1A1
SFTPD
NOX1
CCND3
ALDH2
MIR18A
CTC1
HCRT
DHODH
RNPC3
STOM
OCRL
TPH2
TGFB2
IL3RA
GLO1
GAS5
TNNI3
PSMB9
SGCD
AXIN1
TGFBR1
PHKA2
TUBG1
APELA
MIR181A2
MIR196A2
LMO1
CXCL9
RAC1
TOPBP1
NEAT1
RASGRP1
CTSK
IBA57
CXCL1
SOCS1
CD86
NOD1
HTT
NES
KCNQ1
KCNH2
CD163
SMAD3
MIR10A
KRT8
WDR62
PURA
RPS15
PRKCA
FLVCR1
XIST
CCNA2
ATXN2
ATOX1
NTRK1
NOG
CCAT1
SP1
RIPK1
CDKN1B
LRP2
ABCC1
MIR181A1
RUNX2
NR2E3
CDK6
ABCC2
TXN
ADAM17
UNG
ANO10
PLA2G2A
LDHB
ROBO1
NAMPT
ALK
OPA1
ITGA4
CRBN
IL1RAPL2
ATP6V0A2
IKBKB
MUC5AC
RPS6KB1
IGF2-AS
WNT3A
HPSE
NUP98
RPS3
NDUFA12
CHKB
MNDA
OXT
GFI1
ACVRL1
CYBA
NAT2
GATA4
TAC1
SCT
CCNB1
MIR7-3HG
ITGB1
MIR191
XRCC5
TFAP2A
MIR128-2
CLU
HNF1B
SCGB1A1
MCOLN1
GLRA1
BMPR2
CFLAR
RRM2B
HLA-C
CYP2C9
CD47
LAMP1
CES1
CYP2A6
ABCG2
HSPA5
MUC5B
PGF
PTK2B
ACKR1
GLRB
CKM
MKI67
FADS1
RASSF1
MIR141
ASAH1
ATP6V0A4
MX1
VTN
TTF2
HSPA1A
STEAP4
THBS1
S100A8
GPX3
MIR99A
PTHLH
CD1A
PRKAA2
UCA1
HMOX2
SLC26A4
FYN
MIR181B1
MIR31
C1QA
CTCF
ACTC1
ABO
ATP5F1A
ALPI
APOBEC3F
CSN2
POU5F1
SMAD2
SNHG1
MIR182
SLC22A4
LACTB
TLR5
TRAF6
CGB5
MAPT
HPS3
MLF1
NFE2
MMS19
EPPIN
CDK1
TYK2
FCGR2B
UGT1A
NPRL3
MIRLET7B
ARC
JMJD1C
HBZ
MTUS1
ADAMTSL1
RELA
MUC2
CTH
PCAT1
MIR181C
XBP1
BMPR1A
YAP1
PGD
NR1I2
SLC12A1
ACAN
UBC
XRCC3
HLA-DRA
CTSG
HSPG2
MIR24-2
PIK3CD
CRYAA
TOP2A
EZR
SON
TLR7
MAN2A1
DBH-AS1
E2F1
LEF1
ERBB3
UGT1A9
TNFRSF10B
FGF3
STXBP2
YY1
GOT1
BLZF1
ACTG1
MAGT1
MIR224
SOCS3
MAG
CD33
PICALM
MIR150
POLE
CDX2
SLC8A1
KAT5
NTS
APEX1
C1R
EPHX1
TDO2
HULC
IL17F
FLT3LG
GAPDH
NR1H2
GPX4
BECN1
HSPA8
CCR7
SCARB1
DSPP
STX11
HOXA11-AS
HOTTIP
SOX2-OT
SPN
KCNMA1
SSB
AAAS
MIR130A
XRCC1
TRIM63
CLIC1
ALOX12
OSTM1
FCGRT
BCO1
HSP90B1
ABCC4
CYP3A5
PRDM16
IMPA1
ODC1
VDAC1
LPO
ACP1
IL23R
PRDX2
MSH5
HACL1
LINC-ROR
SULT1A3
PEG10
SPARC
ELP1
CLPP
PRDX4
ACTR3
CCNT1
CCL27
POLD1
ANGPT2
RPA2
XK
LGALS3
IL23A
PDCD1
CASC2
CYTOR
NORAD
NKILA
DICER1
DLL1
AMBP
COMMD1
EPHA3
SMAD7
SMARCA2
CARTPT
BIRC3
CAMTA1
CXCL2
HOXA9
RECK
FOXO3
FER
TUG1
POLB
SLC39A8
DNASE1
BTNL2
ADM
HDAC8
ENO1
MIR125B1
VAMP7
A2M
WASF1
EPHX2
MUC16
WASL
BCAR1
AKR1A1
FGB
SHC1
ATF6
HDAC6
INTS3
LAMB3
MIR125B2
ASXL2
DGCR5
USF1
ALDH9A1
UGT1A4
MMP12
C20orf204
PPARGC1A
DEFB1
IFNL3
SERPINB3
XPC
VEGFC
TGIF1
EIF2AK2
HRG
MIR30D
SEC23A
OGG1
RBP1
FLT1
PNPLA3
VCL
ACVR1
CDK9
WASF3
ERG
PCBP1
MIR132
CCL20
PDE4A
ANXA2
PRKAB1
CHRDL1
PRKCB
MMP8
CEACAM5
CUL1
KLK3
CD68
INCENP
PROM1
MUC4
BAK1
POLA1
DHPS
DDB1
MPP1
CREB3L3
THRA
IRF3
CYP2C8
ITGA6
RAD51D
DDX10
THY1
ATP2B4
TNNT2
SUCLA2
FOXM1
ALOX15
GADD45A
TCF7
CYP26A1
CDKAL1
CDKN2C
DEPDC5
TGFB3
OLR1
PCSK6
OXA1L
PRKAA1
ARID2
ID2
UFC1
ESR2
IGF2BP2
RHOA
CHI3L1
WTAP
GGH
CCR2
TFF3
MIR212
PPAT
CD7
REV3L
PDGFA
SAA1
S100A1
EIF2S1
CXCL11
MAGEA1
LCN1
RXRA
APOA4
SULT1E1
FKBP5
KL
ERVK-6
CD63
SAA4
SOAT1
ADCY10
BIRC2
MYH11
TLR8
IRF4
DLC1
IL10RB
EEA1
CASP7
EHMT2
HTATIP2
APAF1
ATP11A
CXADR
STARD13
NEDD4L
SPRY4-IT1
DLL4
RIOX2
TRPC6
PRKACA
OAS1
ERVW-1
CDC73
CALCR
VPS37A
ADD1
NCOA4
MIR139
EGR3
RRM2
XPO1
CEBPB
SGPL1
GRP
MIR183
ADH1B
GAS6
MIR26B
UGT2B7
HAVCR1
YBX1
GP9
MIRLET7A3
GZMA
MIRLET7A1
TFDP1
SLC7A6
TIMELESS
KRIT1
MIR338
MIR136
HOXA-AS2
MIR26A1
MAP3K20
RFC1
MIR185
ENTPD1
HSPA6
UBD
CDH4
PROZ
TNXA
DCN
CX3CL1
NPHP3-ACAD11
PPIG
IFI27
GYPE
UCHL1
UGT1A3
ALOX5AP
EIF5A
MIR137
MIR219A1
BARD1
MIRLET7G
SLC25A27
RBX1
AGTR2
PSMD10
ITCH
HRH2
HSPB1
HYOU1
MIR30C1
CTSL
CEL
TYRP1
LAPTM4B
URB2
MIRLET7A2
SULF1
CLDN10
PAK1
AKR1B10
MCU
GTF2E2
MAP2K4
EIF3M
TPX2
PINX1
MIR124-2
GSTA1
FER1L4
LINC00173
LINC00941
CCND3P1
MEIS1
CACNA2D3
PMS1
SGK1
COPZ1
HUWE1
OCA2
COX4I1
ABCA4
NRG1
KDM4C
ZFPM1
ETV4
MMP13
HLA-E
BNIP3
MUC21
KRBOX4
CITED2
FLII
DNASE1L3
MUTYH
SLC2A4
CD177
HIST1H3A
TAB2
TXN2
CASP4
PAM
MID1
CNTN1
UBTF
BTBD9
ACTN1
ATF1
LOC106099062
LOC106099063
ATP1A1
SLC5A6
ATG5
CDH2
GDF2
ATP5F1B
CDSN
PDPN
IGL
PABPN1
PSIP1
ACE2
PRPF8
ALDH1A1
ASGR2
IL24
G6PC2
ANGPTL4
HSP90AB1
RBBP6
QSOX2
PXDN
ESD
KDM3A
SCGN
PSG2
MYOG
POLR2G
PRMT1
PMP22
NCR3
NID1
ANXA1
PTPA
TFF1
DXO
INHCAP
ORM1
MSH3
AHNAK
ABCC11
ARNTL
MDK
HDGFL1
MTNR1B
KLF2
HIST4H4
MCM7
ATF2
ARF1
TRIM22
SMAD6
AURKB
IRF9
PML
CYP51A1
STK19
RSPO3
CHMP2B
MTF1
NQO2
POU2F1
IFNA8
BTN1A1
FGF7
BACH2
PSORS1C1
GLP1R
DIABLO
NRF1
KRT20
FZD2
HPR
IL6ST
AZU1
EIF6
PAPPA
PTPRD
CD22
IFI16
OBSL1
HBBP1
INTS7
YBX3
NEIL1
USP24
LGALS3BP
BYSL
FGF1
TCP1
YWHAZ
VEGFD
MAPKAPK2
SCG2
LUC7L
IGFBP7
ARHGEF3
USP49
RCL1
MED20
PSORS1C2
INHBB
NFKBIL1
CCHCR1
CAPN15
C6orf15
ZBTB12
HCG22
HSPE1
HMMR
PCSK2
RFC5
MYOC
CA9
TNFAIP6
SERPINB2
OPTN
LMX1B
EGLN3
TXNRD1
GLRA2
ABCF2
SCG5
PRKCE
SLC22A3
TOMM40
JMJD6
HLA-DRB5
BAG2
TRA
GSTM3
TRIM26
MAFK
CHMP1A
CHMP4B
SAFB
ZFPM2
BIRC6
NEDD4
SENP1
NR2C2
GUCY1A1
MAP2K5
ITPR2
ELOC
CDC37
PRAME
SMPX
NUP153
PTAFR
PER3
VEGFB
STOML2
DAB2
AKR1C1
PMAIP1
ID3
CALB2
CHMP5
SNAI1
NFKBIZ
GART
OLIG2
ISCU
RPL5
YARS2
RPL11
KIF23
C15orf41
ALAS1
SF3B1
FTMT
MT-ATP8
RPS17
RPS7
CDAN3
OXCT1
LARS2
GFM1
CLPX
WIPF1
MT-ND4L
SAMD9L
EIF2AK1
DCAF17
SFXN1
FARSB
ARHGAP26
GULOP
MIR378A
CISD2
PPP2R2B
GLMN
NDUFA7
NDUFA6
CISD1
OR51B5
GCLM
EPB42
SRI
FBXL5
CIAO2B
EHD1
OSBP2
RHOD
BACH1
ERFE
CTNNA1
ACTR2
NCK1
ZRSR2
CTSW
CA1
SLC23A1
SLC23A2
WASF2
SNX9
WASHC1
TRIP10
NCKIPSD
LOC107133509
WASH6P
WASF4P
WASF5P
SERPINA2
CEP170
LOC106992256
ARNT
EGLN1
ACSL6
PURB
HEPACAM2
MDS2
SNHG4
ARFGAP3
ARFGAP1
EPGN
GPR174
HHAT
RAD52
SKP1
ADO
MUC6
ARHGAP9
MIR6758
PCBP2
SLC31A1
GLRX
CYB561
PTPRH
STK11IP
USF2
HIF1AN
PIM1
DHX40
GOLGA3
EME1
MDC1
HS3ST1
HIST2H2BE
PSMB4
EIF3A
SLC7A11
SFXN2
C1D
CCKBR
RHCG
BANF1
OSM
TRAF2
LRPAP1
DCT
RPN2
PLAGL2
TRMT2A
MUC20
HNRNPA2B1
DUSP19
SLC17A1
ACVR2A
CETN2
POLA2
SMARCD1
POLE3
ELAVL1
RGMA
HIST1H4J
RPL6
HS2ST1
UBE2D3
ZNF318
CYP2J2
HIST1H2BL
HIST1H1C
UBE2I
BCO2
SLC4A2
TOP3B
UBE2E3
TNFSF14
CCNK
KLHL13
SRPRB
ACBD3
RPN1
CARMIL1
SMCR8
SLC39A3
UBE2K
HIST1H2BJ
ACSS2
HIST1H4A
NEIL2
SMAD1
TRIM38
POLR2B
POLD2
LUZP2
RPS4XP9
LMLN
GPX2
NFE2L1
CLEC4A
IFT57
ATP5IF1
FLOT2
RPS2P6
RPS15AP15
EXD2
SLC3A2
PHF2
GADD45GIP1
RBP2
IGLV10-54
CREB3
SERPINE2
HBA-LCR
FAM210B
CPQ
TMEM14C
CTSE
KPNB1
RPL14
CUL2
NCKAP5
GDF11
HUS1
IGHG3
SLC36A1
SLC4A3
MAPK11
PSMD1
CRY2
EIF3E
NPAS2
BIK
SNRNP70
CEBPD
ZBTB17
NR1D1
DNASE2
2019-03-01
CDK8
HIST1H3C
ELOB
PIKFYVE
KLF10
PPA1
CHMP3
TWSG1
CD300A
IFNE
SLC44A4
FLOT1
SMAD5
RGMB
ABCG4
GUCY1B1
SEPHS1
HIST1H2BA
KERA
TUBGCP3

## Sheet: disgene
TMPRSS6
HBA2
HBA1
IRX5
SRD5A3
PUS1
WIPF1
WAS
ENG
HBD
HBB
ATRX
GDF2
ACVRL1
SMAD4
HBG1
PSMB8
SMPD1
HAMP
SLC11A2
CHMP2B
DMRT1
CAT
TFRC
IREB2
ALAS2
EPO
SLC25A38
BDH2
IDUA
STEAP3
TFR2
SOD1
ABCD3
FAS
FASLG
CASP10
CD55
DAXX
STK11
HFE
GADD45GIP1
TNF
TNFRSF1A
TNFRSF1B
CACNA2D3
ACO1
BMP2
F7
IL1B
APP
KAT5
SLC4A1
IL6
GPX1
FN1
ATP7A
CST3
CRP
C1QA
TMPRSS6
HBA2
HBA1
IRX5
SRD5A3
PUS1
WIPF1
WAS
ENG
HBD
HBB
ATRX
GDF2
ACVRL1
SMAD4
HBG1
PSMB8
SMPD1
HAMP
SLC11A2
CHMP2B
DMRT1
CAT
TFRC
IREB2
ALAS2
EPO
SLC25A38
BDH2
IDUA
STEAP3
TFR2
SOD1
ABCD3
FAS
FASLG
CASP10
CD55
DAXX
STK11
HFE
GADD45GIP1
TNF
TNFRSF1A
TNFRSF1B
CACNA2D3
ACO1
BMP2
F7
IL1B
APP
KAT5
SLC4A1
IL6
GPX1
FN1
ATP7A
CST3
CRP
C1QA

## Sheet: pubmed
TNF
EPO
HFE
PON1
HLA-DQB1
HAMP
LCN2
HBA1
CETP
BMP2
HLA-DQA1
TF
SOX2
EPO
IL6R
SELP
TFRC
PLA2G7
TMPRSS6
FTL
SLC40A1
TFR2
HJV
ACO1
NFKBIL1
TMPRSS6
HBA2
HBA1
IRX5
SRD5A3
PUS1
WIPF1
WAS
ENG
HBD
HBB
ATRX
GDF2
ACVRL1
SMAD4
HBG1
PSMB8
SMPD1
HAMP
SLC11A2
CHMP2B
DMRT1
CAT
TFRC
IREB2
ALAS2
EPO
SLC25A38
BDH2
IDUA
STEAP3
TFR2
SOD1
ABCD3
FAS
FASLG
CASP10
CD55
DAXX
STK11
HFE
GADD45GIP1
TNF
TNFRSF1A
TNFRSF1B
CACNA2D3
ACO1
BMP2
F7
IL1B
APP
KAT5
SLC4A1
IL6
GPX1
FN1
ATP7A
CST3
CRP
C1QA
TNF
IL6
HFE
PON1
HLA-DQB1
HAMP
LCN2
HBA1
CETP
BMP2
HLA-DQA1
TF
SOX2
EPO
IL6R
SELP
TFRC
PLA2G7
TMPRSS6
FTL
SLC40A1
TFR2
HJV
ACO1
NFKBIL1
TFRC
EGLN1
AHSP
HBA1
FXN
FTH1
RAD27
NEIL1
NEIL2
TF
DMT1
fbpA
NDUFS8
SDHA
XDH
ACO2
CYP4A11
SUOX
NOS2
PTGS1
PTGS2
TPH1
P4HA1
RRM1
PCBD1
TMLHE
fhuD
ITGB3

## Sheet: drugbank
Transferrin receptor protein 1	TFRC
EPO	EGLN1
Alpha-hemoglobin-stabilizing protein	AHSP
Hemoglobin subunit alpha	HBA1
Frataxin, mitochondrial	FXN
Ferritin heavy chain	FTH1
Flap endonuclease 1	RAD27
Endonuclease 8-like 1	NEIL1
Endonuclease 8-like 2	NEIL2
Serotransferrin	TF
Divalent metal ion transporter 1	DMT1
Iron binding protein FbpA	fbpA
NADH dehydrogenase [ubiquinone] iron-sulfur protein 8, mitochondrial	NDUFS8
Succinate dehydrogenase [ubiquinone] flavoprotein subunit, mitochondrial	SDHA
Xanthine dehydrogenase/oxidase	XDH
Aconitate hydratase, mitochondrial	ACO2
Cytochrome P450 4A11	CYP4A11
Sulfite oxidase, mitochondrial	SUOX
Nitric oxide synthase, inducible	NOS2
Prostaglandin G/H synthase 1	PTGS1
Prostaglandin G/H synthase 2	PTGS2
Tryptophan 5-hydroxylase 1	TPH1
Prolyl 4-hydroxylase subunit alpha-1	P4HA1
Ribonucleoside-diphosphate reductase large subunit	RRM1
Pterin-4-alpha-carbinolamine dehydratase	PCBD1
Trimethyllysine dioxygenase, mitochondrial	TMLHE
Free radicals
Iron(3+)-hydroxamate-binding protein FhuD	fhuD
Integrin beta-3	ITGB3
TMPRSS6
HBA2
HBA1
IRX5
SRD5A3
PUS1
WIPF1
WAS
ENG
HBD
HBB
ATRX
GDF2
ACVRL1
SMAD4
HBG1
PSMB8
SMPD1
HAMP
SLC11A2
CHMP2B
DMRT1
CAT
TFRC
IREB2
ALAS2
EPO
SLC25A38
BDH2
IDUA
STEAP3
TFR2
SOD1
ABCD3
FAS
FASLG
CASP10
CD55
DAXX
STK11
HFE
GADD45GIP1
TNF
TNFRSF1A
TNFRSF1B
CACNA2D3
ACO1
BMP2
F7
IL1B
APP
KAT5
SLC4A1
IL6
GPX1
FN1
ATP7A
CST3
CRP
C1QA
TNF
IL6
HFE
PON1
HLA-DQB1
HAMP
LCN2
HBA1
CETP
BMP2
HLA-DQA1
TF
SOX2
EPO
IL6R
SELP
TFRC
PLA2G7
TMPRSS6
FTL
SLC40A1
TFR2
HJV
ACO1
NFKBIL1
TFRC
EGLN1
AHSP
HBA1
FXN
FTH1
RAD27
NEIL1
NEIL2
TF
DMT1
fbpA
NDUFS8
SDHA
XDH
ACO2
CYP4A11
SUOX
NOS2
PTGS1
PTGS2
TPH1
P4HA1
RRM1
PCBD1
TMLHE
fhuD
ITGB3

## Sheet: All targets of IDA
TMPRSS6	Anemia
EPO	Anemia
TF	Anemia
TFRC	Anemia
HJV	Anemia
SLC11A2	Anemia
ALAS2	Anemia
HAMP	Anemia
HBA2	Anemia
HBA1	Anemia
STEAP3	Anemia
ACO1	Anemia
IREB2	Anemia
TMPRSS11A	Anemia
PSMB8	Anemia
BMP6	Anemia
ST14	Anemia
HFE	Anemia
G6PD	Anemia
HP	Anemia
TFR2	Anemia
HBB	Anemia
CP	Anemia
TNF	Anemia
SLC40A1	Anemia
IL6	Anemia
ABCB7	Anemia
GATA1	Anemia
FTL	Anemia
F2	Anemia
MTHFR	Anemia
FXN	Anemia
IFNG	Anemia
TP53	Anemia
FANCD2	Anemia
FANCA	Anemia
SERPINA1	Anemia
INS	Anemia
IL10	Anemia
PANK2	Anemia
FECH	Anemia
ALB	Anemia
HBG2	Anemia
FANCC	Anemia
PLA2G6	Anemia
SLC2A1	Anemia
PKLR	Anemia
BCS1L	Anemia
SERPINC1	Anemia
FANCG	Anemia
THPO	Anemia
UROD	Anemia
HLA-B	Anemia
CRP	Anemia
ALAD	Anemia
UGT1A1	Anemia
HLA-A	Anemia
IGF1	Anemia
FTH1	Anemia
FANCF	Anemia
SOD1	Anemia
XDH	Anemia
FOXP3	Anemia
RPS19	Anemia
C19orf12	Anemia
BRCA2	Anemia
CD55	Anemia
MPO	Anemia
FANCB	Anemia
FAS	Anemia
B2M	Anemia
PGK1	Anemia
TTR	Anemia
CHIT1	Anemia
CTLA4	Anemia
ATM	Anemia
GBA	Anemia
IL2RA	Anemia
BRIP1	Anemia
GH1	Anemia
F7	Anemia
TERT	Anemia
GPI	Anemia
ADAMTS13	Anemia
TTPA	Anemia
BRCA1	Anemia
CD59	Anemia
FASLG	Anemia
F5	Anemia
STAT3	Anemia
FA2H	Anemia
CASR	Anemia
PIGA	Anemia
HMOX1	Anemia
GLRX5	Anemia
NRAS	Anemia
OTC	Anemia
CD40LG	Anemia
MT-ATP6	Anemia
KLF1	Anemia
TPO	Anemia
SEC23B	Anemia
HBG1	Anemia
HPRT1	Anemia
CBLIF	Anemia
CAT	Anemia
RAD51	Anemia
FANCI	Anemia
DMD	Anemia
BTK	Anemia
DHFR	Anemia
ADA	Anemia
SLC19A2	Anemia
GFAP	Anemia
CCL2	Anemia
ATP7B	Anemia
HLA-DQB1	Anemia
MTR	Anemia
TGFB1	Anemia
GHRL	Anemia
SLC25A38	Anemia
GGT1	Anemia
LEP	Anemia
FANCE	Anemia
JAK2	Anemia
FANCM	Anemia
GPT	Anemia
HEPH	Anemia
IGF2	Anemia
CPT2	Anemia
UROS	Anemia
ICAM1	Anemia
APOA1	Anemia
MPL	Anemia
CTNNB1	Anemia
MT-CO1	Anemia
HLA-DRB1	Anemia
RHD	Anemia
APC	Anemia
HLA-DQA1	Anemia
LPL	Anemia
ATRX	Anemia
CASP8	Anemia
PIEZO1	Anemia
LTF	Anemia
PTH	Anemia
C3	Anemia
FLT3	Anemia
AMPD3	Anemia
PTEN	Anemia
TERC	Anemia
POMC	Anemia
CSF3	Anemia
APOE	Anemia
SLC25A13	Anemia
PTPN11	Anemia
IL2	Anemia
CPOX	Anemia
NAGA	Anemia
HRAS	Anemia
SURF1	Anemia
CUBN	Anemia
F8	Anemia
PUS1	Anemia
VWF	Anemia
WAS	Anemia
TCN2	Anemia
IL1B	Anemia
KRAS	Anemia
APOB	Anemia
NBN	Anemia
WT1	Anemia
IL4	Anemia
PFKM	Anemia
MT-TL1	Anemia
FANCL	Anemia
MUC1	Anemia
SDHB	Anemia
CALR	Anemia
AKT1	Anemia
AFP	Anemia
CXCL8	Anemia
NPC1	Anemia
HSPA9	Anemia
CDAN1	Anemia
ITGA2B	Anemia
TH	Anemia
ALPL	Anemia
DPYD	Anemia
H19	Anemia
IL3	Anemia
STAT1	Anemia
CD36	Anemia
IFNGR1	Anemia
TCN1	Anemia
RAD51C	Anemia
TP63	Anemia
CBS	Anemia
HBD	Anemia
MYC	Anemia
HIBCH	Anemia
CYP19A1	Anemia
SLC4A1	Anemia
SPTB	Anemia
ERCC4	Anemia
MBL2	Anemia
BMP2	Anemia
CD79A	Anemia
FH	Anemia
AIRE	Anemia
ELANE	Anemia
IL1RN	Anemia
GATA2	Anemia
SLC17A5	Anemia
SNCA	Anemia
SLX4	Anemia
EDN1	Anemia
MT-ND4	Anemia
UBE2T	Anemia
F9	Anemia
CACNA1A	Anemia
PRF1	Anemia
CYP21A2	Anemia
ABCA1	Anemia
ADIPOQ	Anemia
KITLG	Anemia
PALB2	Anemia
CYBRD1	Anemia
FGFR1	Anemia
SMAD4	Anemia
MTRR	Anemia
GLUL	Anemia
ACADM	Anemia
TPI1	Anemia
NEU1	Anemia
GSTM1	Anemia
MTOR	Anemia
CDKN2A	Anemia
KIT	Anemia
APTX	Anemia
SOD2	Anemia
SERPINE1	Anemia
ABL1	Anemia
SACS	Anemia
SETX	Anemia
HIF1A	Anemia
ATP13A2	Anemia
HBB-LCR	Anemia
MMUT	Anemia
EGFR	Anemia
NF1	Anemia
DBH	Anemia
SBDS	Anemia
HEXA	Anemia
PTPN22	Anemia
CRAT	Anemia
HK1	Anemia
CASP3	Anemia
VDR	Anemia
PNP	Anemia
CCND1	Anemia
GHR	Anemia
NPM1	Anemia
THBD	Anemia
IL13	Anemia
SDHA	Anemia
APRT	Anemia
BDNF	Anemia
IGF2R	Anemia
PTPRC	Anemia
CSF2	Anemia
IGF1R	Anemia
MAD2L2	Anemia
RUNX1	Anemia
MT-CYB	Anemia
RHAG	Anemia
ITGAM	Anemia
CCL3	Anemia
DARS2	Anemia
CSF3R	Anemia
MAT1A	Anemia
ERCC2	Anemia
GALT	Anemia
LIG4	Anemia
CFI	Anemia
CHEK2	Anemia
MLH1	Anemia
F3	Anemia
GNAS	Anemia
CFH	Anemia
KMT2A	Anemia
VCAM1	Anemia
CREBBP	Anemia
TG	Anemia
CFP	Anemia
NOS3	Anemia
LMNA	Anemia
BGLAP	Anemia
IDH1	Anemia
RPS14	Anemia
PIK3CA	Anemia
SCO2	Anemia
COMT	Anemia
CD40	Anemia
REN	Anemia
GAST	Anemia
GSR	Anemia
LRBA	Anemia
COQ2	Anemia
GNRH1	Anemia
GSS	Anemia
NOS2	Anemia
XRCC2	Anemia
PRL	Anemia
CETP	Anemia
CYP11B2	Anemia
CIITA	Anemia
SLC11A1	Anemia
SST	Anemia
SYNE1	Anemia
HNF4A	Anemia
HLA-G	Anemia
TET2	Anemia
PC	Anemia
NR5A1	Anemia
GCLC	Anemia
IKBKG	Anemia
ALOX5	Anemia
NDUFS4	Anemia
HMBS	Anemia
CYP17A1	Anemia
NDUFS1	Anemia
PPARG	Anemia
IGFBP3	Anemia
CDKN1C	Anemia
EPOR	Anemia
ATP1A3	Anemia
CDKN3	Anemia
PON1	Anemia
ELN	Anemia
APOC3	Anemia
SPP1	Anemia
MAP2K1	Anemia
COQ8A	Anemia
TRNT1	Anemia
LCAT	Anemia
GRM1	Anemia
ETFDH	Anemia
IRF1	Anemia
WRN	Anemia
G6PC	Anemia
ETV6	Anemia
NGF	Anemia
DNM1	Anemia
STK11	Anemia
MIR34A	Anemia
WDR81	Anemia
FAH	Anemia
TPMT	Anemia
MYD88	Anemia
ABCD3	Anemia
ATXN1	Anemia
STAT5B	Anemia
RFWD3	Anemia
SLC6A3	Anemia
CDK4	Anemia
TSC2	Anemia
CS	Anemia
ITGB2	Anemia
ITPR1	Anemia
CFTR	Anemia
IL11	Anemia
MMACHC	Anemia
WFS1	Anemia
TBCE	Anemia
GALNS	Anemia
MIPEP	Anemia
SH2B3	Anemia
F10	Anemia
MIR21	Anemia
ALPP	Anemia
VEGFA	Anemia
KNG1	Anemia
HELLS	Anemia
DNA2	Anemia
C4A	Anemia
SLC22A5	Anemia
F11	Anemia
RAG1	Anemia
SMARCA4	Anemia
DNMT3B	Anemia
ATP8A2	Anemia
C5	Anemia
SYP	Anemia
NFKB1	Anemia
BRAF	Anemia
MECP2	Anemia
NDUFA1	Anemia
HMGA2	Anemia
MRE11	Anemia
CASP10	Anemia
TLR4	Anemia
MMP9	Anemia
PTRH2	Anemia
PPOX	Anemia
PLG	Anemia
SLC46A1	Anemia
AFG3L2	Anemia
AHCY	Anemia
IL1A	Anemia
IFNA1	Anemia
SELP	Anemia
COX5A	Anemia
CCL5	Anemia
MT-CO2	Anemia
ESR1	Anemia
RBP4	Anemia
MMP1	Anemia
PMS2	Anemia
SLC6A4	Anemia
IL12RB1	Anemia
NAGLU	Anemia
CFB	Anemia
NDUFV1	Anemia
POR	Anemia
IGHE	Anemia
ABCB1	Anemia
PRKCD	Anemia
ATP2B3	Anemia
SDHD	Anemia
NT5C3A	Anemia
NLRP3	Anemia
PNPO	Anemia
FN1	Anemia
SERPINA3	Anemia
CYB5R3	Anemia
LIPC	Anemia
S100B	Anemia
GYPA	Anemia
IDH2	Anemia
ASXL1	Anemia
TNFRSF1B	Anemia
ARSB	Anemia
MT-CO3	Anemia
ACE	Anemia
GAD1	Anemia
CR1	Anemia
ITGB3	Anemia
DES	Anemia
APP	Anemia
ANXA5	Anemia
AHSP	Anemia
CELIAC2	Anemia
CELIAC5	Anemia
CELIAC10	Anemia
CELIAC11	Anemia
CELIAC12	Anemia
CELIAC13	Anemia
CELIAC6	Anemia
CELIAC7	Anemia
CELIAC8	Anemia
CELIAC9	Anemia
KCND3	Anemia
KCNJ11	Anemia
BCL11A	Anemia
GCH1	Anemia
PTGS2	Anemia
MAPK1	Anemia
CALCA	Anemia
MME	Anemia
MT-ND3	Anemia
MIR221	Anemia
GNMT	Anemia
LCN2	Anemia
NFKB2	Anemia
RPS27A	Anemia
XIAP	Anemia
TLR2	Anemia
TFE3	Anemia
MIR125A	Anemia
SETD2	Anemia
TNFRSF11B	Anemia
HBS1L	Anemia
IFIH1	Anemia
ERCC1	Anemia
DPAGT1	Anemia
PTS	Anemia
CYP11A1	Anemia
RAF1	Anemia
DDX11	Anemia
NKX2-1	Anemia
SI	Anemia
MIR122	Anemia
EPX	Anemia
IL5	Anemia
CD44	Anemia
CXCL12	Anemia
FGF23	Anemia
SETBP1	Anemia
RNF168	Anemia
HSCB	Anemia
MAOA	Anemia
GSTP1	Anemia
PEX2	Anemia
RNASE3	Anemia
CARD9	Anemia
CSF1	Anemia
CDKN1A	Anemia
NDUFS2	Anemia
PLCB1	Anemia
NLRC4	Anemia
RYR1	Anemia
CYP27B1	Anemia
MIR127	Anemia
CDH1	Anemia
MB	Anemia
SLC6A2	Anemia
TKT	Anemia
GNB1	Anemia
FMR1	Anemia
CCK	Anemia
TYMP	Anemia
GSTT1	Anemia
AR	Anemia
CTSD	Anemia
MECOM	Anemia
F13A1	Anemia
GAD2	Anemia
MAPK8	Anemia
IL18	Anemia
SFTPC	Anemia
TOP1	Anemia
TNFSF11	Anemia
LAMP2	Anemia
BCL2	Anemia
VIM	Anemia
MIF	Anemia
CD34	Anemia
TAT	Anemia
IL17A	Anemia
HBE1	Anemia
NQO1	Anemia
SDHC	Anemia
ALDOA	Anemia
IL15	Anemia
ABCB11	Anemia
SERPINA7	Anemia
TALDO1	Anemia
MAPK14	Anemia
ATP7A	Anemia
RTEL1	Anemia
SLC25A37	Anemia
IDUA	Anemia
PANK1	Anemia
DAXX	Anemia
SLC34A1	Anemia
IL1R1	Anemia
HNF1A	Anemia
MDM2	Anemia
CD28	Anemia
CYP2D6	Anemia
GZMB	Anemia
MIR223	Anemia
GBE1	Anemia
PKM	Anemia
SELE	Anemia
LIF	Anemia
APOH	Anemia
CYCS	Anemia
NDUFV2	Anemia
BCL2L1	Anemia
DNMT3A	Anemia
RB1	Anemia
EZH2	Anemia
BAX	Anemia
SKIV2L	Anemia
CHGA	Anemia
SFTPB	Anemia
MT-ND5	Anemia
STAT5A	Anemia
ADRB2	Anemia
IL18R1	Anemia
NDUFS7	Anemia
NFE2L2	Anemia
MYCN	Anemia
PSTPIP1	Anemia
UNC13D	Anemia
NPPB	Anemia
PKD2	Anemia
PARP1	Anemia
FGF2	Anemia
MIR199B	Anemia
NPY	Anemia
SCARB2	Anemia
SHH	Anemia
MIR203A	Anemia
SOX2	Anemia
GDNF	Anemia
GPX1	Anemia
ATP4A	Anemia
PPARA	Anemia
CD38	Anemia
NDUFS8	Anemia
TBXAS1	Anemia
CYP2E1	Anemia
SQSTM1	Anemia
PDGFRA	Anemia
MUSK	Anemia
DDC	Anemia
KCNQ1OT1	Anemia
GYPC	Anemia
EGR1	Anemia
KMT2D	Anemia
LDLR	Anemia
EGF	Anemia
PIK3C2A	Anemia
ACTA2	Anemia
SELL	Anemia
PCNA	Anemia
HMGCS2	Anemia
LEPR	Anemia
HLA-DPB1	Anemia
ENPP1	Anemia
IFNA2	Anemia
TGM6	Anemia
PMM2	Anemia
COL2A1	Anemia
HGF	Anemia
AGTR1	Anemia
MET	Anemia
MTTP	Anemia
COX4I2	Anemia
EP300	Anemia
TIMP1	Anemia
UBE2D1	Anemia
MSH2	Anemia
PCNT	Anemia
GRID2	Anemia
SPTA1	Anemia
ABCA3	Anemia
IDS	Anemia
ERBB2	Anemia
COX10	Anemia
INVS	Anemia
TGFBR2	Anemia
SRC	Anemia
PHYH	Anemia
ANK1	Anemia
ANKLE2	Anemia
TGM2	Anemia
NOS1	Anemia
MIR143	Anemia
CYP1A1	Anemia
GPC3	Anemia
KLRK1	Anemia
PREP	Anemia
DNMT1	Anemia
NOD2	Anemia
ENO2	Anemia
CDKN2B	Anemia
LTA	Anemia
GC	Anemia
HSPA4	Anemia
KRT7	Anemia
DPP4	Anemia
MIR155	Anemia
COX15	Anemia
DRD2	Anemia
LALBA	Anemia
PRNP	Anemia
RARS	Anemia
CD4	Anemia
UGT1A6	Anemia
H6PD	Anemia
CCR6	Anemia
ACP5	Anemia
PRTN3	Anemia
IL2RB	Anemia
NDUFA13	Anemia
SLC39A1	Anemia
FLG	Anemia
CDK2	Anemia
BIRC5	Anemia
GP1BA	Anemia
MIR214	Anemia
LPA	Anemia
BMP4	Anemia
MIR148A	Anemia
NPHP3	Anemia
AQP1	Anemia
CST3	Anemia
GRIN2A	Anemia
ATP12A	Anemia
CYB5A	Anemia
TLR9	Anemia
ATR	Anemia
JUN	Anemia
MEG3	Anemia
CRH	Anemia
PLA2G7	Anemia
LDHA	Anemia
ICOSLG	Anemia
FCGR3A	Anemia
PYY	Anemia
TPH1	Anemia
GDF15	Anemia
MIR126	Anemia
ACTB	Anemia
MMP2	Anemia
TNFRSF10A	Anemia
MIR144	Anemia
CYP2C19	Anemia
ATXN3	Anemia
KLKB1	Anemia
H2AFX	Anemia
ANPEP	Anemia
NDUFA9	Anemia
LEPQTL1	Anemia
HSPD1	Anemia
CASP9	Anemia
TNFRSF1A	Anemia
SLC7A7	Anemia
CXCL10	Anemia
CSF1R	Anemia
FBN1	Anemia
MYB	Anemia
PLAT	Anemia
MAOB	Anemia
F2R	Anemia
EHHADH	Anemia
TNFRSF25	Anemia
GUSB	Anemia
NDUFS3	Anemia
RETN	Anemia
ARSH	Anemia
IL6R	Anemia
ATP6V1B1	Anemia
BMI1	Anemia
SLC19A1	Anemia
RET	Anemia
CEBPA	Anemia
MIR195	Anemia
U2AF1	Anemia
SFXN4	Anemia
CD81	Anemia
TSHR	Anemia
SCD	Anemia
TNFSF10	Anemia
TBP	Anemia
OTOR	Anemia
PARN	Anemia
MKS1	Anemia
CYP1A2	Anemia
PROS1	Anemia
TCIRG1	Anemia
INSR	Anemia
GLUD1	Anemia
NFU1	Anemia
TTN	Anemia
LAP3	Anemia
MIR152	Anemia
CXCR4	Anemia
ACHE	Anemia
PRDX1	Anemia
TEK	Anemia
HSP90AA1	Anemia
AGXT	Anemia
ATXN7	Anemia
WRAP53	Anemia
CSN1S1	Anemia
ATXN10	Anemia
MAPK3	Anemia
CCR5	Anemia
C1S	Anemia
GCK	Anemia
IFNB1	Anemia
TSC1	Anemia
MYO9B	Anemia
CD9	Anemia
HLA-DPA1	Anemia
MR1	Anemia
IMMT	Anemia
AGT	Anemia
FABP2	Anemia
SRA1	Anemia
FADD	Anemia
HMGCR	Anemia
HOXA13	Anemia
LOC109951029	Anemia
TOR1A	Anemia
TP53BP1	Anemia
CAV1	Anemia
GRB2	Anemia
CCL4	Anemia
MIR23A	Anemia
PTGS1	Anemia
MICA	Anemia
CCL17	Anemia
ABCB10	Anemia
MIR27A	Anemia
CYP3A4	Anemia
NPPA	Anemia
NDUFB11	Anemia
PDYN	Anemia
VIP	Anemia
ABCB5	Anemia
IGFBP1	Anemia
ENG	Anemia
KDR	Anemia
TYR	Anemia
MEN1	Anemia
HLA-DQA2	Anemia
PDGFRB	Anemia
CD14	Anemia
TJP1	Anemia
NDUFA10	Anemia
FOS	Anemia
MARS	Anemia
KCNC3	Anemia
DNTT	Anemia
EPCAM	Anemia
MIR222	Anemia
KRT19	Anemia
AGK	Anemia
CTTN	Anemia
COG2	Anemia
JAK1	Anemia
MASP1	Anemia
MIR200A	Anemia
VHL	Anemia
SPTBN2	Anemia
MIR93	Anemia
CYGB	Anemia
MIR22	Anemia
CYP7A1	Anemia
DUOX2	Anemia
NDUFAF6	Anemia
FOXRED1	Anemia
MT-ND6	Anemia
UGT1A8	Anemia
CGA	Anemia
MICB	Anemia
TRIP13	Anemia
CXCR3	Anemia
CELA3B	Anemia
HOTAIR	Anemia
ISCA1	Anemia
PRKCG	Anemia
RARB	Anemia
NDUFA4	Anemia
ITGAE	Anemia
IL18RAP	Anemia
TNFAIP3	Anemia
MIR210	Anemia
PVT1	Anemia
FADS2	Anemia
CCR9	Anemia
SCHIP1	Anemia
KRT14	Anemia
CHUK	Anemia
PRKG1	Anemia
DNAH8	Anemia
LPP	Anemia
LBR	Anemia
MIR107	Anemia
DNAJC13	Anemia
TAGAP	Anemia
MIR19A	Anemia
ADAD1	Anemia
MIR30E	Anemia
CELA1	Anemia
MIR146A	Anemia
CYP27A1	Anemia
MIR205	Anemia
UQCRFS1	Anemia
SLC39A14	Anemia
IRAK1	Anemia
TK2	Anemia
MIR96	Anemia
MIR20A	Anemia
WNT5A	Anemia
MIR15A	Anemia
NOP56	Anemia
WNK1	Anemia
LYST	Anemia
IL7	Anemia
RGS1	Anemia
LINC01193	Anemia
DDIT3	Anemia
HPX	Anemia
PLEKHG4	Anemia
MIR29A	Anemia
MALAT1	Anemia
MIR145	Anemia
CA2	Anemia
DST	Anemia
SGCB	Anemia
RPA1	Anemia
IDO1	Anemia
MUS81	Anemia
NDUFA2	Anemia
HOXD13	Anemia
TGFA	Anemia
NCAM1	Anemia
MMP3	Anemia
SNX14	Anemia
PLAUR	Anemia
CASP1	Anemia
TTC7A	Anemia
WNT1	Anemia
HDAC9	Anemia
GSK3B	Anemia
IGFBP2	Anemia
HYAL1	Anemia
ERCC3	Anemia
FHIT	Anemia
EGID-105180392	Anemia
CDC42	Anemia
RPS6	Anemia
ID4	Anemia
NDUFAF5	Anemia
ARID1A	Anemia
PTPN3	Anemia
BCHE	Anemia
SLPI	Anemia
APOA5	Anemia
ACTA1	Anemia
PRKN	Anemia
C2	Anemia
PF4	Anemia
GYPB	Anemia
LYRM7	Anemia
ABCB6	Anemia
APOBEC3G	Anemia
BAAT	Anemia
BCL2L11	Anemia
INHA	Anemia
ALPG	Anemia
CAD	Anemia
PEX7	Anemia
EPAS1	Anemia
MBP	Anemia
PLCG1	Anemia
LOX	Anemia
CDKN2B-AS1	Anemia
MIR148B	Anemia
PIK3CG	Anemia
FEN1	Anemia
DLK1	Anemia
SRSF2	Anemia
TRIM37	Anemia
COL1A1	Anemia
SFTPD	Anemia
NOX1	Anemia
CCND3	Anemia
ALDH2	Anemia
MIR18A	Anemia
CTC1	Anemia
HCRT	Anemia
DHODH	Anemia
RNPC3	Anemia
STOM	Anemia
OCRL	Anemia
TPH2	Anemia
TGFB2	Anemia
IL3RA	Anemia
GLO1	Anemia
GAS5	Anemia
TNNI3	Anemia
PSMB9	Anemia
SGCD	Anemia
AXIN1	Anemia
TGFBR1	Anemia
PHKA2	Anemia
TUBG1	Anemia
APELA	Anemia
MIR181A2	Anemia
MIR196A2	Anemia
LMO1	Anemia
CXCL9	Anemia
RAC1	Anemia
TOPBP1	Anemia
NEAT1	Anemia
RASGRP1	Anemia
CTSK	Anemia
IBA57	Anemia
CXCL1	Anemia
SOCS1	Anemia
CD86	Anemia
NOD1	Anemia
HTT	Anemia
NES	Anemia
KCNQ1	Anemia
KCNH2	Anemia
CD163	Anemia
SMAD3	Anemia
MIR10A	Anemia
KRT8	Anemia
WDR62	Anemia
PURA	Anemia
RPS15	Anemia
PRKCA	Anemia
FLVCR1	Anemia
XIST	Anemia
CCNA2	Anemia
ATXN2	Anemia
ATOX1	Anemia
NTRK1	Anemia
NOG	Anemia
CCAT1	Anemia
SP1	Anemia
RIPK1	Anemia
CDKN1B	Anemia
LRP2	Anemia
ABCC1	Anemia
MIR181A1	Anemia
RUNX2	Anemia
NR2E3	Anemia
CDK6	Anemia
ABCC2	Anemia
TXN	Anemia
ADAM17	Anemia
UNG	Anemia
ANO10	Anemia
PLA2G2A	Anemia
LDHB	Anemia
ROBO1	Anemia
NAMPT	Anemia
ALK	Anemia
OPA1	Anemia
ITGA4	Anemia
CRBN	Anemia
IL1RAPL2	Anemia
ATP6V0A2	Anemia
IKBKB	Anemia
MUC5AC	Anemia
RPS6KB1	Anemia
IGF2-AS	Anemia
WNT3A	Anemia
HPSE	Anemia
NUP98	Anemia
RPS3	Anemia
NDUFA12	Anemia
CHKB	Anemia
MNDA	Anemia
OXT	Anemia
GFI1	Anemia
ACVRL1	Anemia
CYBA	Anemia
NAT2	Anemia
GATA4	Anemia
TAC1	Anemia
SCT	Anemia
CCNB1	Anemia
MIR7-3HG	Anemia
ITGB1	Anemia
MIR191	Anemia
XRCC5	Anemia
TFAP2A	Anemia
MIR128-2	Anemia
CLU	Anemia
HNF1B	Anemia
SCGB1A1	Anemia
MCOLN1	Anemia
GLRA1	Anemia
BMPR2	Anemia
CFLAR	Anemia
RRM2B	Anemia
HLA-C	Anemia
CYP2C9	Anemia
CD47	Anemia
LAMP1	Anemia
CES1	Anemia
CYP2A6	Anemia
ABCG2	Anemia
HSPA5	Anemia
MUC5B	Anemia
PGF	Anemia
PTK2B	Anemia
ACKR1	Anemia
GLRB	Anemia
CKM	Anemia
MKI67	Anemia
FADS1	Anemia
RASSF1	Anemia
MIR141	Anemia
ASAH1	Anemia
ATP6V0A4	Anemia
MX1	Anemia
VTN	Anemia
TTF2	Anemia
HSPA1A	Anemia
STEAP4	Anemia
THBS1	Anemia
S100A8	Anemia
GPX3	Anemia
MIR99A	Anemia
PTHLH	Anemia
CD1A	Anemia
PRKAA2	Anemia
UCA1	Anemia
HMOX2	Anemia
SLC26A4	Anemia
FYN	Anemia
MIR181B1	Anemia
MIR31	Anemia
C1QA	Anemia
CTCF	Anemia
ACTC1	Anemia
ABO	Anemia
ATP5F1A	Anemia
ALPI	Anemia
APOBEC3F	Anemia
CSN2	Anemia
POU5F1	Anemia
SMAD2	Anemia
SNHG1	Anemia
MIR182	Anemia
SLC22A4	Anemia
LACTB	Anemia
TLR5	Anemia
TRAF6	Anemia
CGB5	Anemia
MAPT	Anemia
HPS3	Anemia
MLF1	Anemia
NFE2	Anemia
MMS19	Anemia
EPPIN	Anemia
CDK1	Anemia
TYK2	Anemia
FCGR2B	Anemia
UGT1A	Anemia
NPRL3	Anemia
MIRLET7B	Anemia
ARC	Anemia
JMJD1C	Anemia
HBZ	Anemia
MTUS1	Anemia
ADAMTSL1	Anemia
RELA	Anemia
MUC2	Anemia
CTH	Anemia
PCAT1	Anemia
MIR181C	Anemia
XBP1	Anemia
BMPR1A	Anemia
YAP1	Anemia
PGD	Anemia
NR1I2	Anemia
SLC12A1	Anemia
ACAN	Anemia
UBC	Anemia
XRCC3	Anemia
HLA-DRA	Anemia
CTSG	Anemia
HSPG2	Anemia
MIR24-2	Anemia
PIK3CD	Anemia
CRYAA	Anemia
TOP2A	Anemia
EZR	Anemia
SON	Anemia
TLR7	Anemia
MAN2A1	Anemia
DBH-AS1	Anemia
E2F1	Anemia
LEF1	Anemia
ERBB3	Anemia
UGT1A9	Anemia
TNFRSF10B	Anemia
FGF3	Anemia
STXBP2	Anemia
YY1	Anemia
GOT1	Anemia
BLZF1	Anemia
ACTG1	Anemia
MAGT1	Anemia
MIR224	Anemia
SOCS3	Anemia
MAG	Anemia
CD33	Anemia
PICALM	Anemia
MIR150	Anemia
POLE	Anemia
CDX2	Anemia
SLC8A1	Anemia
KAT5	Anemia
NTS	Anemia
APEX1	Anemia
C1R	Anemia
EPHX1	Anemia
TDO2	Anemia
HULC	Anemia
IL17F	Anemia
FLT3LG	Anemia
GAPDH	Anemia
NR1H2	Anemia
GPX4	Anemia
BECN1	Anemia
HSPA8	Anemia
CCR7	Anemia
SCARB1	Anemia
DSPP	Anemia
STX11	Anemia
HOXA11-AS	Anemia
HOTTIP	Anemia
SOX2-OT	Anemia
SPN	Anemia
KCNMA1	Anemia
SSB	Anemia
AAAS	Anemia
MIR130A	Anemia
XRCC1	Anemia
TRIM63	Anemia
CLIC1	Anemia
ALOX12	Anemia
OSTM1	Anemia
FCGRT	Anemia
BCO1	Anemia
HSP90B1	Anemia
ABCC4	Anemia
CYP3A5	Anemia
PRDM16	Anemia
IMPA1	Anemia
ODC1	Anemia
VDAC1	Anemia
LPO	Anemia
ACP1	Anemia
IL23R	Anemia
PRDX2	Anemia
MSH5	Anemia
HACL1	Anemia
LINC-ROR	Anemia
SULT1A3	Anemia
PEG10	Anemia
SPARC	Anemia
ELP1	Anemia
CLPP	Anemia
PRDX4	Anemia
ACTR3	Anemia
CCNT1	Anemia
CCL27	Anemia
POLD1	Anemia
ANGPT2	Anemia
RPA2	Anemia
XK	Anemia
LGALS3	Anemia
IL23A	Anemia
PDCD1	Anemia
CASC2	Anemia
CYTOR	Anemia
NORAD	Anemia
NKILA	Anemia
DICER1	Anemia
DLL1	Anemia
AMBP	Anemia
COMMD1	Anemia
EPHA3	Anemia
SMAD7	Anemia
SMARCA2	Anemia
CARTPT	Anemia
BIRC3	Anemia
CAMTA1	Anemia
CXCL2	Anemia
HOXA9	Anemia
RECK	Anemia
FOXO3	Anemia
FER	Anemia
TUG1	Anemia
POLB	Anemia
SLC39A8	Anemia
DNASE1	Anemia
BTNL2	Anemia
ADM	Anemia
HDAC8	Anemia
ENO1	Anemia
MIR125B1	Anemia
VAMP7	Anemia
A2M	Anemia
WASF1	Anemia
EPHX2	Anemia
MUC16	Anemia
WASL	Anemia
BCAR1	Anemia
AKR1A1	Anemia
FGB	Anemia
SHC1	Anemia
ATF6	Anemia
HDAC6	Anemia
INTS3	Anemia
LAMB3	Anemia
MIR125B2	Anemia
ASXL2	Anemia
DGCR5	Anemia
USF1	Anemia
ALDH9A1	Anemia
UGT1A4	Anemia
MMP12	Anemia
C20orf204	Anemia
PPARGC1A	Anemia
DEFB1	Anemia
IFNL3	Anemia
SERPINB3	Anemia
XPC	Anemia
VEGFC	Anemia
TGIF1	Anemia
EIF2AK2	Anemia
HRG	Anemia
MIR30D	Anemia
SEC23A	Anemia
OGG1	Anemia
RBP1	Anemia
FLT1	Anemia
PNPLA3	Anemia
VCL	Anemia
ACVR1	Anemia
CDK9	Anemia
WASF3	Anemia
ERG	Anemia
PCBP1	Anemia
MIR132	Anemia
CCL20	Anemia
PDE4A	Anemia
ANXA2	Anemia
PRKAB1	Anemia
CHRDL1	Anemia
PRKCB	Anemia
MMP8	Anemia
CEACAM5	Anemia
CUL1	Anemia
KLK3	Anemia
CD68	Anemia
INCENP	Anemia
PROM1	Anemia
MUC4	Anemia
BAK1	Anemia
POLA1	Anemia
DHPS	Anemia
DDB1	Anemia
MPP1	Anemia
CREB3L3	Anemia
THRA	Anemia
IRF3	Anemia
CYP2C8	Anemia
ITGA6	Anemia
RAD51D	Anemia
DDX10	Anemia
THY1	Anemia
ATP2B4	Anemia
TNNT2	Anemia
SUCLA2	Anemia
FOXM1	Anemia
ALOX15	Anemia
GADD45A	Anemia
TCF7	Anemia
CYP26A1	Anemia
CDKAL1	Anemia
CDKN2C	Anemia
DEPDC5	Anemia
TGFB3	Anemia
OLR1	Anemia
PCSK6	Anemia
OXA1L	Anemia
PRKAA1	Anemia
ARID2	Anemia
ID2	Anemia
UFC1	Anemia
ESR2	Anemia
IGF2BP2	Anemia
RHOA	Anemia
CHI3L1	Anemia
WTAP	Anemia
GGH	Anemia
CCR2	Anemia
TFF3	Anemia
MIR212	Anemia
PPAT	Anemia
CD7	Anemia
REV3L	Anemia
PDGFA	Anemia
SAA1	Anemia
S100A1	Anemia
EIF2S1	Anemia
CXCL11	Anemia
MAGEA1	Anemia
LCN1	Anemia
RXRA	Anemia
APOA4	Anemia
SULT1E1	Anemia
FKBP5	Anemia
KL	Anemia
ERVK-6	Anemia
CD63	Anemia
SAA4	Anemia
SOAT1	Anemia
ADCY10	Anemia
BIRC2	Anemia
MYH11	Anemia
TLR8	Anemia
IRF4	Anemia
DLC1	Anemia
IL10RB	Anemia
EEA1	Anemia
CASP7	Anemia
EHMT2	Anemia
HTATIP2	Anemia
APAF1	Anemia
ATP11A	Anemia
CXADR	Anemia
STARD13	Anemia
NEDD4L	Anemia
SPRY4-IT1	Anemia
DLL4	Anemia
RIOX2	Anemia
TRPC6	Anemia
PRKACA	Anemia
OAS1	Anemia
ERVW-1	Anemia
CDC73	Anemia
CALCR	Anemia
VPS37A	Anemia
ADD1	Anemia
NCOA4	Anemia
MIR139	Anemia
EGR3	Anemia
RRM2	Anemia
XPO1	Anemia
CEBPB	Anemia
SGPL1	Anemia
GRP	Anemia
MIR183	Anemia
ADH1B	Anemia
GAS6	Anemia
MIR26B	Anemia
UGT2B7	Anemia
HAVCR1	Anemia
YBX1	Anemia
GP9	Anemia
MIRLET7A3	Anemia
GZMA	Anemia
MIRLET7A1	Anemia
TFDP1	Anemia
SLC7A6	Anemia
TIMELESS	Anemia
KRIT1	Anemia
MIR338	Anemia
MIR136	Anemia
HOXA-AS2	Anemia
MIR26A1	Anemia
MAP3K20	Anemia
RFC1	Anemia
MIR185	Anemia
ENTPD1	Anemia
HSPA6	Anemia
UBD	Anemia
CDH4	Anemia
PROZ	Anemia
TNXA	Anemia
DCN	Anemia
CX3CL1	Anemia
NPHP3-ACAD11	Anemia
PPIG	Anemia
IFI27	Anemia
GYPE	Anemia
UCHL1	Anemia
UGT1A3	Anemia
ALOX5AP	Anemia
EIF5A	Anemia
MIR137	Anemia
MIR219A1	Anemia
BARD1	Anemia
MIRLET7G	Anemia
SLC25A27	Anemia
RBX1	Anemia
AGTR2	Anemia
PSMD10	Anemia
ITCH	Anemia
HRH2	Anemia
HSPB1	Anemia
HYOU1	Anemia
MIR30C1	Anemia
CTSL	Anemia
CEL	Anemia
TYRP1	Anemia
LAPTM4B	Anemia
URB2	Anemia
MIRLET7A2	Anemia
SULF1	Anemia
CLDN10	Anemia
PAK1	Anemia
AKR1B10	Anemia
MCU	Anemia
GTF2E2	Anemia
MAP2K4	Anemia
EIF3M	Anemia
TPX2	Anemia
PINX1	Anemia
MIR124-2	Anemia
GSTA1	Anemia
FER1L4	Anemia
LINC00173	Anemia
LINC00941	Anemia
CCND3P1	Anemia
MEIS1	Anemia
CACNA2D3	Anemia
PMS1	Anemia
SGK1	Anemia
COPZ1	Anemia
HUWE1	Anemia
OCA2	Anemia
COX4I1	Anemia
ABCA4	Anemia
NRG1	Anemia
KDM4C	Anemia
ZFPM1	Anemia
ETV4	Anemia
MMP13	Anemia
HLA-E	Anemia
BNIP3	Anemia
MUC21	Anemia
KRBOX4	Anemia
CITED2	Anemia
FLII	Anemia
DNASE1L3	Anemia
MUTYH	Anemia
SLC2A4	Anemia
CD177	Anemia
HIST1H3A	Anemia
TAB2	Anemia
TXN2	Anemia
CASP4	Anemia
PAM	Anemia
MID1	Anemia
CNTN1	Anemia
UBTF	Anemia
BTBD9	Anemia
ACTN1	Anemia
ATF1	Anemia
LOC106099062	Anemia
LOC106099063	Anemia
ATP1A1	Anemia
SLC5A6	Anemia
ATG5	Anemia
CDH2	Anemia
GDF2	Anemia
ATP5F1B	Anemia
CDSN	Anemia
PDPN	Anemia
IGL	Anemia
PABPN1	Anemia
PSIP1	Anemia
ACE2	Anemia
PRPF8	Anemia
ALDH1A1	Anemia
ASGR2	Anemia
IL24	Anemia
G6PC2	Anemia
ANGPTL4	Anemia
HSP90AB1	Anemia
RBBP6	Anemia
QSOX2	Anemia
PXDN	Anemia
ESD	Anemia
KDM3A	Anemia
SCGN	Anemia
PSG2	Anemia
MYOG	Anemia
POLR2G	Anemia
PRMT1	Anemia
PMP22	Anemia
NCR3	Anemia
NID1	Anemia
ANXA1	Anemia
PTPA	Anemia
TFF1	Anemia
DXO	Anemia
INHCAP	Anemia
ORM1	Anemia
MSH3	Anemia
AHNAK	Anemia
ABCC11	Anemia
ARNTL	Anemia
MDK	Anemia
HDGFL1	Anemia
MTNR1B	Anemia
KLF2	Anemia
HIST4H4	Anemia
MCM7	Anemia
ATF2	Anemia
ARF1	Anemia
TRIM22	Anemia
SMAD6	Anemia
AURKB	Anemia
IRF9	Anemia
PML	Anemia
CYP51A1	Anemia
STK19	Anemia
RSPO3	Anemia
CHMP2B	Anemia
MTF1	Anemia
NQO2	Anemia
POU2F1	Anemia
IFNA8	Anemia
BTN1A1	Anemia
FGF7	Anemia
BACH2	Anemia
PSORS1C1	Anemia
GLP1R	Anemia
DIABLO	Anemia
NRF1	Anemia
KRT20	Anemia
FZD2	Anemia
HPR	Anemia
IL6ST	Anemia
AZU1	Anemia
EIF6	Anemia
PAPPA	Anemia
PTPRD	Anemia
CD22	Anemia
IFI16	Anemia
OBSL1	Anemia
HBBP1	Anemia
INTS7	Anemia
YBX3	Anemia
NEIL1	Anemia
USP24	Anemia
LGALS3BP	Anemia
BYSL	Anemia
FGF1	Anemia
TCP1	Anemia
YWHAZ	Anemia
VEGFD	Anemia
MAPKAPK2	Anemia
SCG2	Anemia
LUC7L	Anemia
IGFBP7	Anemia
ARHGEF3	Anemia
USP49	Anemia
RCL1	Anemia
MED20	Anemia
PSORS1C2	Anemia
INHBB	Anemia
NFKBIL1	Anemia
CCHCR1	Anemia
CAPN15	Anemia
C6orf15	Anemia
ZBTB12	Anemia
HCG22	Anemia
HSPE1	Anemia
HMMR	Anemia
PCSK2	Anemia
RFC5	Anemia
MYOC	Anemia
CA9	Anemia
TNFAIP6	Anemia
SERPINB2	Anemia
OPTN	Anemia
LMX1B	Anemia
EGLN3	Anemia
TXNRD1	Anemia
GLRA2	Anemia
ABCF2	Anemia
SCG5	Anemia
PRKCE	Anemia
SLC22A3	Anemia
TOMM40	Anemia
JMJD6	Anemia
HLA-DRB5	Anemia
BAG2	Anemia
TRA	Anemia
GSTM3	Anemia
TRIM26	Anemia
MAFK	Anemia
CHMP1A	Anemia
CHMP4B	Anemia
SAFB	Anemia
ZFPM2	Anemia
BIRC6	Anemia
NEDD4	Anemia
SENP1	Anemia
NR2C2	Anemia
GUCY1A1	Anemia
MAP2K5	Anemia
ITPR2	Anemia
ELOC	Anemia
CDC37	Anemia
PRAME	Anemia
SMPX	Anemia
NUP153	Anemia
PTAFR	Anemia
PER3	Anemia
VEGFB	Anemia
STOML2	Anemia
DAB2	Anemia
AKR1C1	Anemia
PMAIP1	Anemia
ID3	Anemia
CALB2	Anemia
CHMP5	Anemia
SNAI1	Anemia
NFKBIZ	Anemia
GART	Anemia
OLIG2	Anemia
ISCU	Anemia
RPL5	Anemia
YARS2	Anemia
RPL11	Anemia
KIF23	Anemia
C15orf41	Anemia
ALAS1	Anemia
SF3B1	Anemia
FTMT	Anemia
MT-ATP8	Anemia
RPS17	Anemia
RPS7	Anemia
CDAN3	Anemia
OXCT1	Anemia
LARS2	Anemia
GFM1	Anemia
CLPX	Anemia
WIPF1	Anemia
MT-ND4L	Anemia
SAMD9L	Anemia
EIF2AK1	Anemia
DCAF17	Anemia
SFXN1	Anemia
FARSB	Anemia
ARHGAP26	Anemia
GULOP	Anemia
MIR378A	Anemia
CISD2	Anemia
PPP2R2B	Anemia
GLMN	Anemia
NDUFA7	Anemia
NDUFA6	Anemia
CISD1	Anemia
OR51B5	Anemia
GCLM	Anemia
EPB42	Anemia
SRI	Anemia
FBXL5	Anemia
CIAO2B	Anemia
EHD1	Anemia
OSBP2	Anemia
RHOD	Anemia
BACH1	Anemia
ERFE	Anemia
CTNNA1	Anemia
ACTR2	Anemia
NCK1	Anemia
ZRSR2	Anemia
CTSW	Anemia
CA1	Anemia
SLC23A1	Anemia
SLC23A2	Anemia
WASF2	Anemia
SNX9	Anemia
WASHC1	Anemia
TRIP10	Anemia
NCKIPSD	Anemia
LOC107133509	Anemia
WASH6P	Anemia
WASF4P	Anemia
WASF5P	Anemia
SERPINA2	Anemia
CEP170	Anemia
LOC106992256	Anemia
ARNT	Anemia
EGLN1	Anemia
ACSL6	Anemia
PURB	Anemia
HEPACAM2	Anemia
MDS2	Anemia
SNHG4	Anemia
ARFGAP3	Anemia
ARFGAP1	Anemia
EPGN	Anemia
GPR174	Anemia
HHAT	Anemia
RAD52	Anemia
SKP1	Anemia
ADO	Anemia
MUC6	Anemia
ARHGAP9	Anemia
MIR6758	Anemia
PCBP2	Anemia
SLC31A1	Anemia
GLRX	Anemia
CYB561	Anemia
PTPRH	Anemia
STK11IP	Anemia
USF2	Anemia
HIF1AN	Anemia
PIM1	Anemia
DHX40	Anemia
GOLGA3	Anemia
EME1	Anemia
MDC1	Anemia
HS3ST1	Anemia
HIST2H2BE	Anemia
PSMB4	Anemia
EIF3A	Anemia
SLC7A11	Anemia
SFXN2	Anemia
C1D	Anemia
CCKBR	Anemia
RHCG	Anemia
BANF1	Anemia
OSM	Anemia
TRAF2	Anemia
LRPAP1	Anemia
DCT	Anemia
RPN2	Anemia
PLAGL2	Anemia
TRMT2A	Anemia
MUC20	Anemia
HNRNPA2B1	Anemia
DUSP19	Anemia
SLC17A1	Anemia
ACVR2A	Anemia
CETN2	Anemia
POLA2	Anemia
SMARCD1	Anemia
POLE3	Anemia
ELAVL1	Anemia
RGMA	Anemia
HIST1H4J	Anemia
RPL6	Anemia
HS2ST1	Anemia
UBE2D3	Anemia
ZNF318	Anemia
CYP2J2	Anemia
HIST1H2BL	Anemia
HIST1H1C	Anemia
UBE2I	Anemia
BCO2	Anemia
SLC4A2	Anemia
TOP3B	Anemia
UBE2E3	Anemia
TNFSF14	Anemia
CCNK	Anemia
KLHL13	Anemia
SRPRB	Anemia
ACBD3	Anemia
RPN1	Anemia
CARMIL1	Anemia
SMCR8	Anemia
SLC39A3	Anemia
UBE2K	Anemia
HIST1H2BJ	Anemia
ACSS2	Anemia
HIST1H4A	Anemia
NEIL2	Anemia
SMAD1	Anemia
TRIM38	Anemia
POLR2B	Anemia
POLD2	Anemia
LUZP2	Anemia
RPS4XP9	Anemia
LMLN	Anemia
GPX2	Anemia
NFE2L1	Anemia
CLEC4A	Anemia
IFT57	Anemia
ATP5IF1	Anemia
FLOT2	Anemia
RPS2P6	Anemia
RPS15AP15	Anemia
EXD2	Anemia
SLC3A2	Anemia
PHF2	Anemia
GADD45GIP1	Anemia
RBP2	Anemia
IGLV10-54	Anemia
CREB3	Anemia
SERPINE2	Anemia
HBA-LCR	Anemia
FAM210B	Anemia
CPQ	Anemia
TMEM14C	Anemia
CTSE	Anemia
KPNB1	Anemia
RPL14	Anemia
CUL2	Anemia
NCKAP5	Anemia
GDF11	Anemia
HUS1	Anemia
IGHG3	Anemia
SLC36A1	Anemia
SLC4A3	Anemia
MAPK11	Anemia
PSMD1	Anemia
CRY2	Anemia
EIF3E	Anemia
NPAS2	Anemia
BIK	Anemia
SNRNP70	Anemia
CEBPD	Anemia
ZBTB17	Anemia
NR1D1	Anemia
DNASE2	Anemia
2019-03-01	Anemia
CDK8	Anemia
HIST1H3C	Anemia
ELOB	Anemia
PIKFYVE	Anemia
KLF10	Anemia
PPA1	Anemia
CHMP3	Anemia
TWSG1	Anemia
CD300A	Anemia
IFNE	Anemia
SLC44A4	Anemia
FLOT1	Anemia
SMAD5	Anemia
RGMB	Anemia
ABCG4	Anemia
GUCY1B1	Anemia
SEPHS1	Anemia
HIST1H2BA	Anemia
KERA	Anemia
TUBGCP3	Anemia
IRX5	Anemia
SRD5A3	Anemia
SMPD1	Anemia
DMRT1	Anemia
BDH2	Anemia
RAD27	Anemia
DMT1	Anemia
fbpA	Anemia
ACO2	Anemia
CYP4A11	Anemia
SUOX	Anemia
P4HA1	Anemia
RRM1	Anemia
PCBD1	Anemia
TMLHE	Anemia
fhuD	Anemia

## Sheet: All targets of PRA
HMGCR
PTPN2
PTPN1
PTAFR
F2
CRYZ
HSD11B1
HSD11B1L
CA12
CA1
CA2
CA3
CA4
CA6
CA5A
CA7
CA9
CA13
TDP1
CA5B
CA14
BACE2
PTGS1
ESR1
HSP90AB1
LACTB
NCOA2
CALM
RXRA
CAT
HMOX1
DNMT1
PTGS2
SLC47A1
APOB
PON1
KIAA1149
BACE1
SLC22A11
CSF2
SLC6A2
SLC6A3
GABRA1
AR
PGR
NR3C2
CYP17A1
NR1H2
NR1H3
SREBF2
SREBF1
CYP51A1
LDLR
VLDLR
LRP8
SLC6A4
BCHE
ACHE
LGALS9
LGALS3
LGALS9B
LGALS9C
IL6
IL3
TNF
SLC6A9
SLC6A7
SLC6A14
SLC6A5
MEN1
ABCB1
ABCB11
ABCB4
ABCB5
HSD17B1
AKR1B1
ALOX15
ALOX12
ABCC1
HSD17B2
DYRK1A
NOX4
NOS2
PPARG
PIK3CG
PRKACA
DPP4
PRSS1
CHRM1
NOS3
GABRA2
CHRM2
ADRA1B
TOP2
F7
BCL2
JUN
MAPK8
XDH
MMP1
CRK2
CYP3A4
CYP1A2
SELE
VCAM1
ALOX5
GSTP1
AHR
INSR
PPP3CA
GSTM2
AKR1C3
NR1I2
CDK1
UGT3A1
CYP1B1
RPS6KA3
UGT1A3
UGT1A8
UGT1A7
UGT1A9
AKR1B10
POLB
SAE1
AKR1B15
AKR1A1
AKR1E2
MAPT
NR1H4
TOP2A
TOP2B
CDC25A
CDC25B
UBA2
SSTR1
SSTR2
SSTR4
SSTR3
SSTR5
DRD1
CHRM3
SCN5A
CHRM4
PDE3A
ADRA1A
ADRB2
CHRNA2
OPRM1
MAP2
MMP2
TYR
ATM
UGT2B17
SERPINE1
GATA3
EIF2AK3
MAOB
CASP3
TP53
FASN
MGST1
KCNH2
SLCO1B3
SLCO1B1

## Sheet: Common targets
HMGCR			TNF
PTAFR			IL6
F2			F2
CA1			TP53
CA2			XDH
CA9			ATM
PTGS1			F7
ESR1			HMOX1
HSP90AB1			CAT
LACTB			APOB
RXRA			IL3
CAT			SERPINE1
HMOX1			CASP3
DNMT1			CSF2
PTGS2			VCAM1
APOB			NOS3
PON1			NOS2
CSF2			ALOX5
SLC6A2			CYP17A1
SLC6A3			PPARG
AR			PON1
CYP17A1			SLC6A3
NR1H2			ESR1
CYP51A1			MMP1
LDLR			SLC6A4
SLC6A4			ABCB1
BCHE			PTGS2
ACHE			GSTP1
LGALS3			SLC6A2
IL6			AR
IL3			MAPK8
TNF			BCL2
MEN1			ABCB11
ABCB1			SELE
ABCB11			ADRB2
ABCB5			LDLR
ALOX15			DNMT1
ALOX12			DPP4
ABCC1			JUN
NOS2			MMP2
PPARG			MAOB
PIK3CG			CYP1A2
PRKACA			INSR
DPP4			ACHE
NOS3			HMGCR
F7			PTGS1
BCL2			CYP3A4
JUN			ABCB5
MAPK8			TYR
XDH			MEN1
MMP1			UGT1A8
CYP3A4			CA2
CYP1A2			BCHE
SELE			PIK3CG
VCAM1			KCNH2
ALOX5			ABCC1
GSTP1			LACTB
INSR			MAPT
NR1I2			CDK1
CDK1			NR1I2
UGT1A3			TOP2A
UGT1A8			UGT1A9
UGT1A9			NR1H2
AKR1B10			ALOX12
POLB			LGALS3
AKR1A1			POLB
MAPT			AKR1A1
TOP2A			ALOX15
ADRB2			RXRA
MMP2			PRKACA
TYR			UGT1A3
ATM			AKR1B10
SERPINE1			HSP90AB1
MAOB			CYP51A1
CASP3			CA9
TP53			PTAFR
KCNH2			CA1

## Sheet: Targets of PRA
11α	HMGCR
11α	PTPN2
11α	PTPN1
11α	PTAFR
11α	F2
11α	CRYZ
11α	HSD11B1
11α	HSD11B1L
(+)-catechin	CA12
(+)-catechin	CA1
(+)-catechin	CA2
(+)-catechin	CA3
(+)-catechin	CA4
(+)-catechin	CA6
(+)-catechin	CA5A
(+)-catechin	CA7
(+)-catechin	CA9
(+)-catechin	CA13
(+)-catechin	TDP1
(+)-catechin	CA5B
(+)-catechin	CA14
(+)-catechin	BACE2
(+)-catechin	PTGS1
(+)-catechin	ESR1
(+)-catechin	HSP90AB1
(+)-catechin	LACTB
(+)-catechin	NCOA2
(+)-catechin	CALM
(+)-catechin	RXRA
(+)-catechin	CAT
(+)-catechin	HMOX1
(+)-catechin	DNMT1
(+)-catechin	PTGS2
(+)-catechin	SLC47A1
(+)-catechin	APOB
(+)-catechin	PON1
(+)-catechin	KIAA1149
(+)-catechin	BACE1
(+)-catechin	SLC22A11
(+)-catechin	CSF2
paeoniflorgenone	SLC6A2
paeoniflorgenone	SLC6A3
paeoniflorgenone	GABRA1
3S	AR
3S	PGR
3S	NR3C2
sitosterol	TDP1
sitosterol	CYP17A1
sitosterol	NR1H2
sitosterol	NR1H3
sitosterol	HMGCR
sitosterol	SREBF2
sitosterol	SREBF1
sitosterol	AR
sitosterol	CYP51A1
sitosterol	LDLR
sitosterol	VLDLR
sitosterol	LRP8
sitosterol	SLC6A4
sitosterol	BCHE
sitosterol	ACHE
sitosterol	PGR
sitosterol	NCOA2
sitosterol	NR3C2
albiflorin	LGALS9
albiflorin	LGALS3
albiflorin	LGALS9B
albiflorin	LGALS9C
albiflorin	CSF2
albiflorin	IL6
albiflorin	IL3
albiflorin	TNF
Lactiflorin	LGALS9
Lactiflorin	CYP3A4
Lactiflorin	KCNH2
Lactiflorin	SLCO1B3
Lactiflorin	ABCB1
Lactiflorin	SLCO1B1
Lactiflorin	LGALS3
Lactiflorin	LGALS9B
Lactiflorin	LGALS9C
Lactiflorin	PTAFR
paeoniflorin	LGALS9
paeoniflorin	LGALS3
paeoniflorin	LGALS9B
paeoniflorin	LGALS9C
paeoniflorin	SLC6A2
paeoniflorin	SLC6A9
paeoniflorin	SLC6A3
paeoniflorin	SLC6A4
paeoniflorin	SLC6A7
paeoniflorin	SLC6A14
paeoniflorin	SLC6A5
paeoniflorin	TNF
paeoniflorin	IL6
paeoniflorin	IL3
paeoniflorin	CSF2
paeoniflorin	MEN1
albiflorin_qt	ABCB1
albiflorin_qt	ABCB11
albiflorin_qt	ABCB4
albiflorin_qt	ABCB5
albiflorin_qt	SLC6A2
albiflorin_qt	SLC6A3
albiflorin_qt	AR
kaempferol	ABCB1
kaempferol	HSD17B1
kaempferol	AKR1B1
kaempferol	ALOX15
kaempferol	ALOX12
kaempferol	ABCC1
kaempferol	HSD17B2
kaempferol	DYRK1A
kaempferol	NOX4
kaempferol	TDP1
kaempferol	NOS2
kaempferol	PTGS1
kaempferol	AR
kaempferol	PPARG
kaempferol	PTGS2
kaempferol	HSP90AB1
kaempferol	PIK3CG
kaempferol	PRKACA
kaempferol	NCOA2
kaempferol	DPP4
kaempferol	PRSS1
kaempferol	PGR
kaempferol	F2
kaempferol	CHRM1
kaempferol	NOS3
kaempferol	GABRA2
kaempferol	ACHE
kaempferol	SLC6A2
kaempferol	CHRM2
kaempferol	ADRA1B
kaempferol	GABRA1
kaempferol	TOP2
kaempferol	F7
kaempferol	CALM
kaempferol	TNF
kaempferol	BCL2
kaempferol	JUN
kaempferol	MAPK8
kaempferol	XDH
kaempferol	MMP1
kaempferol	CRK2
kaempferol	CYP3A4
kaempferol	CYP1A2
kaempferol	SELE
kaempferol	VCAM1
kaempferol	ALOX5
kaempferol	GSTP1
kaempferol	AHR
kaempferol	INSR
kaempferol	PPP3CA
kaempferol	GSTM2
kaempferol	AKR1C3
kaempferol	NR1I2
kaempferol	CDK1
kaempferol	UGT3A1
kaempferol	CYP1B1
kaempferol	RPS6KA3
kaempferol	UGT1A3
kaempferol	UGT1A8
kaempferol	UGT1A7
kaempferol	UGT1A9
Mairin	AKR1B10
Mairin	POLB
Mairin	AKR1B1
Mairin	SAE1
Mairin	AKR1B15
Mairin	AKR1A1
Mairin	AKR1E2
Mairin	MAPT
Mairin	NR1H4
Mairin	HSD11B1
Mairin	HSD11B1L
Mairin	TOP2A
Mairin	TOP2B
Mairin	CDC25A
Mairin	CDC25B
Mairin	PGR
Mairin	UBA2
benzoyl paeoniflorin	LGALS9
benzoyl paeoniflorin	LGALS3
benzoyl paeoniflorin	LGALS9B
benzoyl paeoniflorin	LGALS9C
benzoyl paeoniflorin	SSTR1
benzoyl paeoniflorin	SSTR2
benzoyl paeoniflorin	SSTR4
benzoyl paeoniflorin	SSTR3
benzoyl paeoniflorin	SSTR5
benzoyl paeoniflorin	TDP1
benzoyl paeoniflorin	MEN1
beta-sitosterol	TDP1
beta-sitosterol	CYP17A1
beta-sitosterol	NR1H2
beta-sitosterol	NR1H3
beta-sitosterol	HMGCR
beta-sitosterol	SREBF2
beta-sitosterol	SREBF1
beta-sitosterol	AR
beta-sitosterol	CYP51A1
beta-sitosterol	LDLR
beta-sitosterol	VLDLR
beta-sitosterol	LRP8
beta-sitosterol	BCHE
beta-sitosterol	ACHE
beta-sitosterol	PGR
beta-sitosterol	NCOA2
beta-sitosterol	PTGS1
beta-sitosterol	PTGS2
beta-sitosterol	HSP90AB1
beta-sitosterol	PIK3CG
beta-sitosterol	DRD1
beta-sitosterol	CHRM3
beta-sitosterol	CHRM1
beta-sitosterol	SCN5A
beta-sitosterol	CHRM4
beta-sitosterol	PDE3A
beta-sitosterol	ADRA1A
beta-sitosterol	CHRM2
beta-sitosterol	ADRA1B
beta-sitosterol	ADRB2
beta-sitosterol	CHRNA2
beta-sitosterol	SLC6A4
beta-sitosterol	OPRM1
beta-sitosterol	GABRA1
beta-sitosterol	BCL2
beta-sitosterol	JUN
beta-sitosterol	PON1
beta-sitosterol	MAP2
gallic acid	MMP2
gallic acid	TYR
gallic acid	ATM
gallic acid	ABCB1
gallic acid	JUN
gallic acid	UGT2B17
gallic acid	SERPINE1
gallic acid	GATA3
gallic acid	EIF2AK3
gallic acid	CA12
gallic acid	CA1
gallic acid	CA2
gallic acid	CA3
gallic acid	MAPT
gallic acid	CA4
gallic acid	CA6
gallic acid	CA5A
gallic acid	CA7
gallic acid	CA9
gallic acid	TDP1
gallic acid	CA14
gallic acid	CA5B
gallic acid	CA13
gallic acid	PTGS1
gallic acid	PTGS2
gallic acid	MAOB
gallic acid	PGR
gallic acid	PIK3CG
gallic acid	CASP3
gallic acid	TP53
gallic acid	FASN
gallic acid	MGST1

## Sheet: 成分-交叉靶点
11α	HMGCR
11α	PTAFR
11α	F2
(+)-catechin	CA1
(+)-catechin	CA2
(+)-catechin	CA9
(+)-catechin	PTGS1
(+)-catechin	ESR1
(+)-catechin	HSP90AB1
(+)-catechin	LACTB
(+)-catechin	RXRA
(+)-catechin	CAT
(+)-catechin	HMOX1
(+)-catechin	DNMT1
(+)-catechin	PTGS2
(+)-catechin	APOB
(+)-catechin	PON1
(+)-catechin	CSF2
paeoniflorgenone	SLC6A2
paeoniflorgenone	SLC6A3
3S	AR
sitosterol	CYP17A1
sitosterol	NR1H2
sitosterol	HMGCR
sitosterol	AR
sitosterol	CYP51A1
sitosterol	LDLR
sitosterol	SLC6A4
sitosterol	BCHE
sitosterol	ACHE
albiflorin	LGALS3
albiflorin	CSF2
albiflorin	IL6
albiflorin	IL3
albiflorin	TNF
Lactiflorin	CYP3A4
Lactiflorin	KCNH2
Lactiflorin	ABCB1
Lactiflorin	LGALS3
Lactiflorin	PTAFR
paeoniflorin	LGALS3
paeoniflorin	SLC6A2
paeoniflorin	SLC6A3
paeoniflorin	SLC6A4
paeoniflorin	TNF
paeoniflorin	IL6
paeoniflorin	IL3
paeoniflorin	CSF2
paeoniflorin	MEN1
albiflorin_qt	ABCB1
albiflorin_qt	ABCB11
albiflorin_qt	ABCB5
albiflorin_qt	SLC6A2
albiflorin_qt	SLC6A3
albiflorin_qt	AR
kaempferol	ABCB1
kaempferol	ALOX15
kaempferol	ALOX12
kaempferol	ABCC1
kaempferol	NOS2
kaempferol	PTGS1
kaempferol	AR
kaempferol	PPARG
kaempferol	PTGS2
kaempferol	HSP90AB1
kaempferol	PIK3CG
kaempferol	PRKACA
kaempferol	DPP4
kaempferol	F2
kaempferol	NOS3
kaempferol	ACHE
kaempferol	SLC6A2
kaempferol	F7
kaempferol	TNF
kaempferol	BCL2
kaempferol	JUN
kaempferol	MAPK8
kaempferol	XDH
kaempferol	MMP1
kaempferol	CYP3A4
kaempferol	CYP1A2
kaempferol	SELE
kaempferol	VCAM1
kaempferol	ALOX5
kaempferol	GSTP1
kaempferol	INSR
kaempferol	NR1I2
kaempferol	CDK1
kaempferol	UGT1A3
kaempferol	UGT1A8
kaempferol	UGT1A9
Mairin	AKR1B10
Mairin	POLB
Mairin	AKR1A1
Mairin	MAPT
Mairin	TOP2A
benzoyl paeoniflorin	LGALS3
benzoyl paeoniflorin	MEN1
beta-sitosterol	CYP17A1
beta-sitosterol	NR1H2
beta-sitosterol	HMGCR
beta-sitosterol	AR
beta-sitosterol	CYP51A1
beta-sitosterol	LDLR
beta-sitosterol	BCHE
beta-sitosterol	ACHE
beta-sitosterol	PTGS1
beta-sitosterol	PTGS2
beta-sitosterol	HSP90AB1
beta-sitosterol	PIK3CG
beta-sitosterol	ADRB2
beta-sitosterol	SLC6A4
beta-sitosterol	BCL2
beta-sitosterol	JUN
beta-sitosterol	PON1
gallic acid	MMP2
gallic acid	TYR
gallic acid	ATM
gallic acid	ABCB1
gallic acid	JUN
gallic acid	SERPINE1
gallic acid	CA1
gallic acid	CA2
gallic acid	MAPT
gallic acid	CA9
gallic acid	PTGS1
gallic acid	PTGS2
gallic acid	MAOB
gallic acid	PIK3CG
gallic acid	CASP3
gallic acid	TP53

## Sheet: component of PRA
PRA	11α
PRA	(+)-catechin
PRA	3S
PRA	sitosterol
PRA	albiflorin
PRA	Lactiflorin
PRA	paeoniflorin
PRA	albiflorin_qt
PRA	kaempferol
PRA	Mairin
PRA	beta-sitosterol
PRA	gallic acid
PRA	paeoniflorgenone
PRA	benzoyl paeoniflorin
PRA	paeoniflorin-qt

[truncated: 1 more sheets: KEGG of TOP 15]
